# Supplementary material for: Expression of leukotriene B4 receptor 1 defines functionally distinct DCs that control allergic skin inflammation
Source: Cell Mol Immunol. 2020 Oct 9;18(6):1437–49. doi: 10.1038/s41423-020-00559-7 (PMC8167169; doi:10.1038/s41423-020-00559-7)
Supplement: Supplementary file 2 — Supplementary Table S1 [file 41423_2020_559_MOESM2_ESM.xlsx]

## Sheet: Sheet1
mRNA Accession	Gene Symbol	Gene Description
AK031731	6030499A19Rik	RIKEN cDNA 6030499A19 gene
BC016246	1810029B16Rik	RIKEN cDNA 1810029B16 gene
BC023105	BC023105	cDNA sequence BC023105
BC151018	A430107O13Rik	RIKEN cDNA A430107O13 gene
DQ055451	Gm5150	predicted gene 5150
ENSMUST00000045328	9130014G24Rik	RIKEN cDNA 9130014G24 gene
ENSMUST00000055871	---	---
ENSMUST00000074761	Gm10134	predicted gene 10134
ENSMUST00000083758	---	---
ENSMUST00000097466	Gm10521	predicted gene 10521
ENSMUST00000098627	Plekho2	pleckstrin homology domain containing, family O member 2
ENSMUST00000098707	Gm10661	predicted gene 10661
ENSMUST00000099550	Gm10786	predicted gene 10786
ENSMUST00000100541	I830127L07Rik	RIKEN cDNA I830127L07 gene
ENSMUST00000101149	Zkscan17	zinc finger with KRAB and SCAN domains 17
ENSMUST00000107651	Slc44a1	solute carrier family 44, member 1
ENSMUST00000111704	Rassf8	Ras association (RalGDS/AF-6) domain family (N-terminal) member 8
ENSMUST00000131638	---	---
ENSMUST00000143129	---	---
ENSMUST00000150001	---	---
ENSMUST00000152003	9130014G24Rik	RIKEN cDNA 9130014G24 gene
ENSMUST00000158364	---	---
ENSMUST00000158924	---	---
GENSCAN00000004331	---	---
GENSCAN00000017661	---	---
NM_001002898	Sirpb1a	signal-regulatory protein beta 1A
NM_001002898	Sirpb1a	signal-regulatory protein beta 1A
NM_001002927	Penk	preproenkephalin
NM_001003948	Pid1	phosphotyrosine interaction domain containing 1
NM_001004157	Scarf1	scavenger receptor class F, member 1
NM_001005485	Olfr111	olfactory receptor 111
NM_001005863	Mtus1	mitochondrial tumor suppressor 1
NM_001013365	Osm	oncostatin M
NM_001013828.1	---	---
NM_001024604	Ankrd28	ankyrin repeat domain 28
NM_001024932	Pilrb2	paired immunoglobin-like type 2 receptor beta 2
NM_001025261	Tpd52	tumor protein D52
NM_001025439	Camk2d	calcium/calmodulin-dependent protein kinase II, delta
NM_001025577	Maf	avian musculoaponeurotic fibrosarcoma (v-maf) AS42 oncogene homolog
NM_001025606	Tmem171	transmembrane protein 171
NM_001029984	Fcrlb	Fc receptor-like B
NM_001031808	Mrpl41	mitochondrial ribosomal protein L41
NM_001033135	Rnf149	ring finger protein 149
NM_001033245	Hk3	hexokinase 3
NM_001033253	Plekhg1	pleckstrin homology domain containing, family G (with RhoGef domain) member 1
NM_001033272	Spata13	spermatogenesis associated 13
NM_001033348	Ralgapa2	Ral GTPase activating protein, alpha subunit 2 (catalytic)
NM_001033367	Nlrc4	NLR family, CARD domain containing 4
NM_001033420	Dock1	dedicator of cytokinesis 1
NM_001033430	Jhdm1d	jumonji C domain-containing histone demethylase 1 homolog D (S. cerevisiae)
NM_001033430	Jhdm1d	jumonji C domain-containing histone demethylase 1 homolog D (S. cerevisiae)
NM_001033550	Lrrc8b	leucine rich repeat containing 8 family, member B
NM_001033767	Gm4951 // Gm4951	predicted gene 4951 // predicted gene 4951
NM_001034859.1	---	---
NM_001037717	Slc38a6	solute carrier family 38, member 6
NM_001037722	Adam15	a disintegrin and metallopeptidase domain 15 (metargidin)
NM_001037859	Csf1r	colony stimulating factor 1 receptor
NM_001038604	Clec5a	C-type lectin domain family 5, member a
NM_001038641	2210009G21Rik	RIKEN cDNA 2210009G21 gene
NM_001039185	Ceacam1	carcinoembryonic antigen-related cell adhesion molecule 1
NM_001039493	Plekhm3	pleckstrin homology domain containing, family M, member 3
NM_001039647	Gbp11	guanylate binding protein 11
NM_001042489	Hvcn1	hydrogen voltage-gated channel 1
NM_001042580	Cd63	CD63 antigen
NM_001042611	Cp	ceruloplasmin
NM_001044384	Timp1	tissue inhibitor of metalloproteinase 1
NM_001076679	Gm9733	predicted gene 9733
NM_001077189	Fcgr2b	Fc receptor, IgG, low affinity IIb
NM_001077514	Slc1a2	solute carrier family 1 (glial high affinity glutamate transporter), member 2
NM_001081105	Rhoh	ras homolog gene family, member H
NM_001081187	Htra4	HtrA serine peptidase 4
NM_001081211	Ptafr	platelet-activating factor receptor
NM_001081218	Hcfc2	host cell factor C2
NM_001081298	Lphn2	latrophilin 2
NM_001081298	Lphn2	latrophilin 2
NM_001081298	Lphn2	latrophilin 2
NM_001081298	Lphn2	latrophilin 2
NM_001081298	Lphn2	latrophilin 2
NM_001081298	Lphn2	latrophilin 2
NM_001081300	Tshz1	teashirt zinc finger family member 1
NM_001081354	Mamld1	mastermind-like domain containing 1
NM_001081549	Rcan1	regulator of calcineurin 1
NM_001081957	Gm11428	predicted gene 11428
NM_001083587	Tns3	tensin 3
NM_001083929	Gpx3	glutathione peroxidase 3
NM_001099217	Ly6c2	lymphocyte antigen 6 complex, locus C2
NM_001099634	Myof	myoferlin
NM_001102404	Acp5	acid phosphatase 5, tartrate resistant
NM_001111060	Cd59a	CD59a antigen
NM_001113198	Mitf	microphthalmia-associated transcription factor
NM_001113198	Mitf	microphthalmia-associated transcription factor
NM_001113356	C1rb	complement component 1, r subcomponent B
NM_001113421	Schip1	schwannomin interacting protein 1
NM_001113474	Lair1	leukocyte-associated Ig-like receptor 1
NM_001113478	Frrs1	ferric-chelate reductase 1
NM_001114332	Slc16a10	solute carrier family 16 (monocarboxylic acid transporters), member 10
NM_001127330	Pparg	peroxisome proliferator activated receptor gamma
NM_001130479	Nucb2	nucleobindin 2
NM_001135151	Slc39a14	solute carrier family 39 (zinc transporter), member 14
NM_001145835	Ralgds	ral guanine nucleotide dissociation stimulator
NM_001145884	Itgb5	integrin beta 5
NM_001145924	5730528L13Rik	RIKEN cDNA 5730528L13 gene
NM_001146268	Pdgfrb	platelet derived growth factor receptor, beta polypeptide
NM_001146275	Iigp1	interferon inducible GTPase 1
NM_001146350	Eng	endoglin
NM_001159424	Il12a	interleukin 12a
NM_001159518	Igfbp7	insulin-like growth factor binding protein 7
NM_001159557	Cd36	CD36 antigen
NM_001160402	Tm4sf19	transmembrane 4 L six family member 19
NM_001161767	Galnt6	UDP-N-acetyl-alpha-D-galactosamine:polypeptide N-acetylgalactosaminyltransferase 6
NM_001161790	Mefv	Mediterranean fever
NM_001161845	Sgk1	serum/glucocorticoid regulated kinase 1
NM_001163567	Fam102b	family with sequence similarity 102, member B
NM_001164056	Pld1	phospholipase D1
NM_001164220	Trim13	tripartite motif-containing 13
NM_001164570	Rffl	ring finger and FYVE like domain containing protein
NM_001166597	Dgkz	diacylglycerol kinase zeta
NM_001168525	Sgms1	sphingomyelin synthase 1
NM_001169153	Cd300lf	CD300 antigen like family member F
NM_001170333	Clec4a2	C-type lectin domain family 4, member a2
NM_001170694	Rcbtb2	regulator of chromosome condensation (RCC1) and BTB (POZ) domain containing protein 2
NM_001170851	Klra2	killer cell lectin-like receptor, subfamily A, member 2
NM_001173460	Sirpb1b	signal-regulatory protein beta 1B
NM_001173460	Sirpb1b	signal-regulatory protein beta 1B
NM_001173500	G630090E17Rik	RIKEN cDNA G630090E17 gene
NM_001173550	C5ar1	complement component 5a receptor 1
NM_001174170	Serpinb2	serine (or cysteine) peptidase inhibitor, clade B, member 2
NM_001177560	Gng12	guanine nucleotide binding protein (G protein), gamma 12
NM_001177602	Ak4	adenylate kinase 4
NM_001177775	H60b // H60b	histocompatibility 60b // histocompatibility 60b
NM_001190297	Gpr155	G protein-coupled receptor 155
NM_007387	Acp2	acid phosphatase 2, lysosomal
NM_007395	Acvr1b	activin A receptor, type 1B
NM_007408	Plin2	perilipin 2
NM_007413	Adora2b	adenosine A2b receptor
NM_007421	Adssl1	adenylosuccinate synthetase like 1
NM_007482	Arg1	arginase, liver
NM_007510	Atp6v1e1	ATPase, H+ transporting, lysosomal V1 subunit E1
NM_007514	Slc7a2	solute carrier family 7 (cationic amino acid transporter, y+ system), member 2
NM_007547	Sirpa	signal-regulatory protein alpha
NM_007607	Car4	carbonic anhydrase 4
NM_007616	Cav1	caveolin 1, caveolae protein
NM_007642	Cd28	CD28 antigen
NM_007646	Cd38	CD38 antigen
NM_007754	Cpd	carboxypeptidase D
NM_007782	Csf3r	colony stimulating factor 3 receptor (granulocyte)
NM_007802	Ctsk	cathepsin K
NM_007826	Dach1	dachshund 1 (Drosophila)
NM_007836	Gadd45a	growth arrest and DNA-damage-inducible 45 alpha
NM_007894	Ear1	eosinophil-associated, ribonuclease A family, member 1
NM_007894	Ear1	eosinophil-associated, ribonuclease A family, member 1
NM_007895	Ear2	eosinophil-associated, ribonuclease A family, member 2
NM_007899	Ecm1	extracellular matrix protein 1
NM_007936	Epha4	Eph receptor A4
NM_007950	Ereg	epiregulin
NM_007969	Expi	extracellular proteinase inhibitor
NM_007972	F10	coagulation factor X
NM_007976	F5	coagulation factor V
NM_007981	Acsl1	acyl-CoA synthetase long-chain family member 1
NM_008012	Akr1b8	aldo-keto reductase family 1, member B8
NM_008032	Aff2	AF4/FMR2 family, member 2
NM_008037	Fosl2	fos-like antigen 2
NM_008042	Fpr3	formyl peptide receptor 3
NM_008046	Fst	follistatin
NM_008088	Gas7	growth arrest specific 7
NM_008121	Gja5	gap junction protein, alpha 5
NM_008132	Glrp1	glutamine repeat protein 1
NM_008153	Cmklr1	chemokine-like receptor 1
NM_008176	Cxcl1	chemokine (C-X-C motif) ligand 1
NM_008209	Mr1	major histocompatibility complex, class I-related
NM_008288	Hsd11b1	hydroxysteroid 11-beta dehydrogenase 1
NM_008359	Il17ra	interleukin 17 receptor A
NM_008380	Inhba	inhibin beta-A
NM_008392	Irg1	immunoresponsive gene 1
NM_008404	Itgb2	integrin beta 2
NM_008425	Kcnj2	potassium inwardly-rectifying channel, subfamily J, member 2
NM_008433	Kcnn4	potassium intermediate/small conductance calcium-activated channel, subfamily N, member 4
NM_008453	Klf3	Kruppel-like factor 3 (basic)
NM_008486	Anpep	alanyl (membrane) aminopeptidase
NM_008491	Lcn2	lipocalin 2
NM_008509	Lpl	lipoprotein lipase
NM_008512	Lrp1	low density lipoprotein receptor-related protein 1
NM_008534	Ly9	lymphocyte antigen 9
NM_008549	Man2a1	mannosidase 2, alpha 1
NM_008591	Met	met proto-oncogene
NM_008607	Mmp13	matrix metallopeptidase 13
NM_008608	Mmp14	matrix metallopeptidase 14 (membrane-inserted)
NM_008610	Mmp2	matrix metallopeptidase 2
NM_008611	Mmp8	matrix metallopeptidase 8
NM_008625	Mrc1	mannose receptor, C type 1
NM_008714	Notch1	Notch gene homolog 1 (Drosophila)
NM_008737	Nrp1	neuropilin 1
NM_008795	Cdk18	cyclin-dependent kinase 18
NM_008803	Pde8a	phosphodiesterase 8A
NM_008869	Pla2g4a	phospholipase A2, group IVA (cytosolic, calcium-dependent)
NM_008873	Plau	plasminogen activator, urokinase
NM_008885	Pmp22	peripheral myelin protein 22
NM_008908	Ppic	peptidylprolyl isomerase C
NM_008964	Ptger2	prostaglandin E receptor 2 (subtype EP2)
NM_008987	Ptx3	pentraxin related gene
NM_008991	Abcd3	ATP-binding cassette, sub-family D (ALD), member 3
NM_009016.1	---	---
NM_009017.1	---	---
NM_009127	Scd1	stearoyl-Coenzyme A desaturase 1
NM_009139	Ccl6	chemokine (C-C motif) ligand 6
NM_009140	Cxcl2	chemokine (C-X-C motif) ligand 2
NM_009141	Cxcl5	chemokine (C-X-C motif) ligand 5
NM_009150	Selenbp1	selenium binding protein 1
NM_009155	Sepp1	selenoprotein P, plasma, 1
NM_009189	Six1	sine oculis-related homeobox 1 homolog (Drosophila)
NM_009263	Spp1	secreted phosphoprotein 1
NM_009271	Src	Rous sarcoma oncogene
NM_009344	Phlda1	pleckstrin homology-like domain, family A, member 1
NM_009369	Tgfbi	transforming growth factor, beta induced
NM_009412	Tpd52	tumor protein D52
NM_009477	Upp1	uridine phosphorylase 1
NM_009502	Vcl	vinculin
NM_009579	Slc30a1	solute carrier family 30 (zinc transporter), member 1
NM_009642	Agtrap	angiotensin II, type I receptor-associated protein
NM_009667	Ampd3	adenosine monophosphate deaminase 3
NM_009695	Apoc2	apolipoprotein C-II
NM_009704	Areg	amphiregulin
NM_009705	Arg2	arginase type II
NM_009760	Bnip3	BCL2/adenovirus E1B interacting protein 3
NM_009763	Bst1	bone marrow stromal cell antigen 1
NM_009770	Btg3	B-cell translocation gene 3
NM_009770	Btg3	B-cell translocation gene 3
NM_009778	C3	complement component 3
NM_009841	Cd14	CD14 antigen
NM_009853	Cd68	CD68 antigen
NM_009883	Cebpb	CCAAT/enhancer binding protein (C/EBP), beta
NM_009892	Chi3l3	chitinase 3-like 3
NM_009906	Tpp1	tripeptidyl peptidase I
NM_009912	Ccr1	chemokine (C-C motif) receptor 1
NM_009915	Ccr2	chemokine (C-C motif) receptor 2
NM_009977	Cst7	cystatin F (leukocystatin)
NM_009982	Ctsc	cathepsin C
NM_009983	Ctsd	cathepsin D
NM_009984	Ctsl	cathepsin L
NM_010046	Dgat1	diacylglycerol O-acyltransferase 1
NM_010104	Edn1	endothelin 1
NM_010145	Ephx1	epoxide hydrolase 1, microsomal
NM_010171	F3	coagulation factor III
NM_010172	F7	coagulation factor VII
NM_010174	Fabp3	fatty acid binding protein 3, muscle and heart
NM_010174	Fabp3	fatty acid binding protein 3, muscle and heart
NM_010188	Fcgr3	Fc receptor, IgG, low affinity III
NM_010233	Fn1	fibronectin 1
NM_010304	Gna15	guanine nucleotide binding protein, alpha 15
NM_010329	Pdpn	podoplanin
NM_010330	Emb	embigin
NM_010336	Lpar1	lysophosphatidic acid receptor 1
NM_010415	Hbegf	heparin-binding EGF-like growth factor
NM_010431	Hif1a	hypoxia inducible factor 1, alpha subunit
NM_010442	Hmox1	heme oxygenase (decycling) 1
NM_010492	Ica1	islet cell autoantigen 1
NM_010512	Igf1	insulin-like growth factor 1
NM_010513	Igf1r	insulin-like growth factor I receptor
NM_010554	Il1a	interleukin 1 alpha
NM_010683	Lamc1	laminin, gamma 1
NM_010696	Lcp2	lymphocyte cytosolic protein 2
NM_010720	Lipg	lipase, endothelial
NM_010728	Lox	lysyl oxidase
NM_010740	Cd93	CD93 antigen
NM_010741	Ly6c1	lymphocyte antigen 6 complex, locus C1
NM_010819	Clec4d	C-type lectin domain family 4, member d
NM_010821	Mpeg1	macrophage expressed gene 1
NM_010927	Nos2	nitric oxide synthase 2, inducible
NM_010930	Nov	nephroblastoma overexpressed gene
NM_011026	P2rx4	purinergic receptor P2X, ligand-gated ion channel 4
NM_011027	P2rx7	purinergic receptor P2X, ligand-gated ion channel, 7
NM_011061	Padi4	peptidyl arginine deiminase, type IV
NM_011083	Pik3c2a	phosphatidylinositol 3-kinase, C2 domain containing, alpha polypeptide
NM_011113	Plaur	plasminogen activator, urokinase receptor
NM_011116	Pld3	phospholipase D family, member 3
NM_011122	Plod1	procollagen-lysine, 2-oxoglutarate 5-dioxygenase 1
NM_011203	Ptpn12	protein tyrosine phosphatase, non-receptor type 12
NM_011212	Ptpre	protein tyrosine phosphatase, receptor type, E
NM_011315	Saa3	serum amyloid A 3
NM_011333	Ccl2	chemokine (C-C motif) ligand 2
NM_011346	Sell	selectin, lymphocyte
NM_011375	St3gal5	ST3 beta-galactoside alpha-2,3-sialyltransferase 5
NM_011391	Slc16a7	solute carrier family 16 (monocarboxylic acid transporters), member 7
NM_011400	Slc2a1	solute carrier family 2 (facilitated glucose transporter), member 1
NM_011410	Slfn4	schlafen 4
NM_011414	Slpi	secretory leukocyte peptidase inhibitor
NM_011459	Serpinb8	serine (or cysteine) peptidase inhibitor, clade B, member 8
NM_011518	Sykb	spleen tyrosine kinase
NM_011519	Sdc1	syndecan 1
NM_011539	Tbxas1	thromboxane A synthase 1, platelet
NM_011580	Thbs1	thrombospondin 1
NM_011582	Thbs4	thrombospondin 4
NM_011594	Timp2	tissue inhibitor of metalloproteinase 2
NM_011604	Tlr6	toll-like receptor 6
NM_011607	Tnc	tenascin C
NM_011610	Tnfrsf1b	tumor necrosis factor receptor superfamily, member 1b
NM_011673	Ugcg	UDP-glucose ceramide glucosyltransferase
NM_011676	Unc119	unc-119 homolog (C. elegans)
NM_011708	Vwf	Von Willebrand factor homolog
NM_011711	Fmnl3	formin-like 3
NM_011804	Creg1	cellular repressor of E1A-stimulated genes 1
NM_011809	Ets2	E26 avian leukemia oncogene 2, 3' domain
NM_011815	Fyb	FYN binding protein
NM_011905	Tlr2	toll-like receptor 2
NM_011913	Best1	bestrophin 1
NM_011925	Cd97	CD97 antigen
NM_011930	Clcn7	chloride channel 7
NM_011951	Mapk14	mitogen-activated protein kinase 14
NM_011957	Creb3l1	cAMP responsive element binding protein 3-like 1
NM_011977	Slc27a1	solute carrier family 27 (fatty acid transporter), member 1
NM_011979	Vnn3	vanin 3
NM_011990	Slc7a11	solute carrier family 7 (cationic amino acid transporter, y+ system), member 11
NM_012021	Prdx5	peroxiredoxin 5
NM_012037	Vat1	vesicle amine transport protein 1 homolog (T californica)
NM_012054	Aoah	acyloxyacyl hydrolase
NM_013454	Abca1	ATP-binding cassette, sub-family A (ABC1), member 1
NM_013463	Gla	galactosidase, alpha
NM_013489	Cd84	CD84 antigen
NM_013521	Fpr1	formyl peptide receptor 1
NM_013587	Lrpap1	low density lipoprotein receptor-related protein associated protein 1
NM_013590	Lyz1	lysozyme 1
NM_013599	Mmp9	matrix metallopeptidase 9
NM_013612	Slc11a1	solute carrier family 11 (proton-coupled divalent metal ion transporters), member 1
NM_013635	Sypl	synaptophysin-like protein
NM_013650	S100a8	S100 calcium binding protein A8 (calgranulin A)
NM_013654	Ccl7	chemokine (C-C motif) ligand 7
NM_013671	Sod2	superoxide dismutase 2, mitochondrial
NM_013737	Pla2g7	phospholipase A2, group VII (platelet-activating factor acetylhydrolase, plasma)
NM_013790	Abcc5	ATP-binding cassette, sub-family C (CFTR/MRP), member 5
NM_013792	Naglu	alpha-N-acetylglucosaminidase (Sanfilippo disease IIIB)
NM_013875	Pde7b	phosphodiesterase 7B
NM_015747	Slc20a1	solute carrier family 20, member 1
NM_015749	Tcn2	transcobalamin 2
NM_016667	Sntb1	syntrophin, basic 1
NM_016722	Galns	galactosamine (N-acetyl)-6-sulfate sulfatase
NM_016741	Scarb1	scavenger receptor class B, member 1
NM_016758	Rgs14	regulator of G-protein signaling 14
NM_016846	Rgl1	ral guanine nucleotide dissociation stimulator,-like 1
NM_016900	Cav2	caveolin 2
NM_016917	Slc40a1	solute carrier family 40 (iron-regulated transporter), member 1
NM_016966	Phgdh // Phgdh	3-phosphoglycerate dehydrogenase // 3-phosphoglycerate dehydrogenase
NM_016966	Phgdh	3-phosphoglycerate dehydrogenase
NM_017370	Hp	haptoglobin
NM_017372	Lyz2	lysozyme 2
NM_017466	Ccrl2	chemokine (C-C motif) receptor-like 2
NM_018737	Ctps2	cytidine 5'-triphosphate synthase 2
NM_018764	Pcdh7	protocadherin 7
NM_018782	Calcrl	calcitonin receptor-like
NM_018824	Slc23a2	solute carrier family 23 (nucleobase transporters), member 2
NM_018830	Asah2	N-acylsphingosine amidohydrolase 2
NM_019441	Ppt2	palmitoyl-protein thioesterase 2
NM_019450	Il1f6	interleukin 1 family, member 6
NM_019571	Tspan5	tetraspanin 5
NM_019580	Gde1	glycerophosphodiester phosphodiesterase 1
NM_019626	Cbln1	cerebellin 1 precursor protein
NM_019733	Rbpms	RNA binding protein gene with multiple splicing
NM_019932	Pf4	platelet factor 4
NM_019946	Mgst1	microsomal glutathione S-transferase 1
NM_019948	Clec4e	C-type lectin domain family 4, member e
NM_019955	Ripk3	receptor-interacting serine-threonine kinase 3
NM_019972	Sort1	sortilin 1
NM_020025	B3galt2	UDP-Gal:betaGlcNAc beta 1,3-galactosyltransferase, polypeptide 2
NM_020030	Raet1d	retinoic acid early transcript delta
NM_020042	Mocs1	molybdenum cofactor synthesis 1
NM_020286	Tspan32	tetraspanin 32
NM_020498	Ly6i	lymphocyte antigen 6 complex, locus I
NM_020559	Alas1	aminolevulinic acid synthase 1
NM_020561	Smpdl3a	sphingomyelin phosphodiesterase, acid-like 3A
NM_021297	Tlr4	toll-like receptor 4
NM_021325	Cd200r1 // Cd200r1	CD200 receptor 1 // CD200 receptor 1
NM_021356	Gab1	growth factor receptor bound protein 2-associated protein 1
NM_021406	Trem1	triggering receptor expressed on myeloid cells 1
NM_021407	Trem3	triggering receptor expressed on myeloid cells 3
NM_021412	Mmp19	matrix metallopeptidase 19
NM_021457	Fzd1	frizzled homolog 1 (Drosophila)
NM_021472	Rnase4	ribonuclease, RNase A family 4
NM_021507	Sqrdl	sulfide quinone reductase-like (yeast)
NM_021540	Rnf130	ring finger protein 130
NM_021557	Rdh11	retinol dehydrogenase 11
NM_022415	Ptges	prostaglandin E synthase
NM_023118	Dab2	disabled homolog 2 (Drosophila)
NM_023143	C1ra	complement component 1, r subcomponent A
NM_023270	Rnf128	ring finger protein 128
NM_023377	Stard5	StAR-related lipid transfer (START) domain containing 5
NM_023456	Npy	neuropeptide Y
NM_023516	2310016C08Rik	RIKEN cDNA 2310016C08 gene
NM_023873	Cep70	centrosomal protein 70
NM_024217	Cmtm3	CKLF-like MARVEL transmembrane domain containing 3
NM_024444	Cyp4f18	cytochrome P450, family 4, subfamily f, polypeptide 18
NM_024469	Bhlhe41	basic helix-loop-helix family, member e41
NM_025422	Cd302	CD302 antigen
NM_025564	Magohb	mago-nashi homolog B (Drosophila)
NM_025638	Gdpd1	glycerophosphodiester phosphodiesterase domain containing 1
NM_025697	6330409N04Rik	RIKEN cDNA 6330409N04 gene
NM_025760	Ptplad2	protein tyrosine phosphatase-like A domain containing 2
NM_025921	2610002M06Rik	RIKEN cDNA 2610002M06 gene
NM_025968	Ptgr1	prostaglandin reductase 1
NM_025999	Rnf141	ring finger protein 141
NM_025999	Rnf141	ring finger protein 141
NM_026159	Retsat	retinol saturase (all trans retinol 13,14 reductase)
NM_026162	Plxdc2	plexin domain containing 2
NM_026212	Agpat2	1-acylglycerol-3-phosphate O-acyltransferase 2 (lysophosphatidic acid acyltransferase, beta)
NM_026268	Dusp6	dual specificity phosphatase 6
NM_026316	Aldh3b1	aldehyde dehydrogenase 3 family, member B1
NM_026321	Fam174a	family with sequence similarity 174, member A
NM_026331	Slc25a37	solute carrier family 25, member 37
NM_026361	Pkp4	plakophilin 4
NM_026384	Dgat2	diacylglycerol O-acyltransferase 2
NM_026405	Rab32	RAB32, member RAS oncogene family
NM_026439	Ccdc80	coiled-coil domain containing 80
NM_026656	Mcoln2	mucolipin 2
NM_026981	Dtwd1	DTW domain containing 1
NM_027112	Capns2	calpain, small subunit 2
NM_027182	Trip13	thyroid hormone receptor interactor 13
NM_027289	Nt5dc2	5'-nucleotidase domain containing 2
NM_027340	Lipn	lipase, family member N
NM_027384	Tet1	tet oncogene 1
NM_027756	Mfap3l	microfibrillar-associated protein 3-like
NM_027881	Osbpl3	oxysterol binding protein-like 3
NM_027884	Tns1	tensin 1
NM_027884	Tns1	tensin 1
NM_027884	Tns1	tensin 1
NM_027930	Fam54a	family with sequence similarity 54, member A
NM_027971	Serpinb12	serine (or cysteine) peptidase inhibitor, clade B (ovalbumin), member 12
NM_028053	Tmem38b	transmembrane protein 38B
NM_028064	Slc39a4	solute carrier family 39 (zinc transporter), member 4
NM_028133	Egln3	EGL nine homolog 3 (C. elegans)
NM_028195	Cyth4	cytohesin 4
NM_028523	Dcbld2	discoidin, CUB and LCCL domain containing 2
NM_028679	Irak3	interleukin-1 receptor-associated kinase 3
NM_028749	Npl	N-acetylneuraminate pyruvate lyase
NM_028784	F13a1	coagulation factor XIII, A1 subunit
NM_028787	Slc35f5	solute carrier family 35, member F5
NM_028803	Gbe1	glucan (1,4-alpha-), branching enzyme 1
NM_028808	P2ry13	purinergic receptor P2Y, G-protein coupled 13
NM_028935	Zfp558	zinc finger protein 558
NM_028935	Zfp558	zinc finger protein 558
NM_029084	Slamf8	SLAM family member 8
NM_029097	Atp13a2	ATPase type 13A2
NM_029100	Sepn1	selenoprotein N, 1
NM_029153	Scamp1	secretory carrier membrane protein 1
NM_029422	Tm7sf4	transmembrane 7 superfamily member 4
NM_029492	Zdhhc20	zinc finger, DHHC domain containing 20
NM_029522	Gpsm2	G-protein signalling modulator 2 (AGS3-like, C. elegans)
NM_029655	Snx7	sorting nexin 7
NM_029682	Stambpl1	STAM binding protein like 1
NM_029688	Srxn1	sulfiredoxin 1 homolog (S. cerevisiae)
NM_029884	Hgsnat	heparan-alpha-glucosaminide N-acetyltransferase
NM_030565	Fam20c	family with sequence similarity 20, member C
NM_030682	Tlr1	toll-like receptor 1
NM_030690	Rai14	retinoic acid induced 14
NM_030691	Igsf6	immunoglobulin superfamily, member 6
NM_030701	Niacr1	niacin receptor 1
NM_030710	Slamf6	SLAM family member 6
NM_030720	Gpr84	G protein-coupled receptor 84
NM_031195	Msr1	macrophage scavenger receptor 1
NM_031198	Tcfec	transcription factor EC
NM_031254	Trem2	triggering receptor expressed on myeloid cells 2
NM_032000	Trps1	trichorhinophalangeal syndrome I (human)
NM_032000	Trps1	trichorhinophalangeal syndrome I (human)
NM_032002	Nrg4	neuregulin 4
NM_033322	Lztfl1	leucine zipper transcription factor-like 1
NM_033322	Lztfl1	leucine zipper transcription factor-like 1
NM_053014	Agpat3	1-acylglycerol-3-phosphate O-acyltransferase 3
NM_053072	Fgd6	FYVE, RhoGEF and PH domain containing 6
NM_053082	Tspan4	tetraspanin 4
NM_053104	Rbfox2	RNA binding protein, fox-1 homolog (C. elegans) 2
NM_053108	Glrx	glutaredoxin
NM_053110	Gpnmb	glycoprotein (transmembrane) nmb
NM_053112	Ear10	eosinophil-associated, ribonuclease A family, member 10
NM_053112	Ear10	eosinophil-associated, ribonuclease A family, member 10
NM_053113	Ear11	eosinophil-associated, ribonuclease A family, member 11
NM_053214	Myo1f	myosin IF
NM_053273	Ttyh2	tweety homolog 2 (Drosophila)
NM_080462	Hnmt	histamine N-methyltransferase
NM_080555	Ppap2b	phosphatidic acid phosphatase type 2B
NM_130796	Snx18	sorting nexin 18
NM_133167	Parvb	parvin, beta
NM_133198	Pygl	liver glycogen phosphorylase
NM_133209	Pilrb1	paired immunoglobin-like type 2 receptor beta 1
NM_133211	Tlr7	toll-like receptor 7
NM_133212	Tlr8	toll-like receptor 8
NM_133221	Slc24a6	solute carrier family 24 (sodium/potassium/calcium exchanger), member 6
NM_133649	Slc12a6	solute carrier family 12, member 6
NM_133655	Cd81	CD81 antigen
NM_133661	Slc6a12	solute carrier family 6 (neurotransmitter transporter, betaine/GABA), member 12
NM_133706	Tmem97	transmembrane protein 97
NM_133706	Tmem97	transmembrane protein 97
NM_133722	Fam108c	family with sequence similarity 108, member C
NM_133733	9030425E11Rik	RIKEN cDNA 9030425E11 gene
NM_133791	Wwc2	WW, C2 and coiled-coil domain containing 2
NM_133888	Smpdl3b	sphingomyelin phosphodiesterase, acid-like 3B
NM_133891	Slc44a1	solute carrier family 44, member 1
NM_134160	Mcoln3	mucolipin 3
NM_138309	Cd99l2	CD99 antigen-like 2
NM_138648	Olr1	oxidized low density lipoprotein (lectin-like) receptor 1
NM_138672	Stab1	stabilin 1
NM_139138	Emr4	EGF-like module containing, mucin-like, hormone receptor-like sequence 4
NM_139197	Gbgt1	globoside alpha-1,3-N-acetylgalactosaminyltransferase 1
NM_139232	Fgd4	FYVE, RhoGEF and PH domain containing 4
NM_144559	Fcgr4	Fc receptor, IgG, low affinity IV
NM_144794	Tmem63a	transmembrane protein 63a
NM_144880	Ppp2r5a	protein phosphatase 2, regulatory subunit B (B56), alpha isoform
NM_144880	Ppp2r5a	protein phosphatase 2, regulatory subunit B (B56), alpha isoform
NM_144880	Ppp2r5a	protein phosphatase 2, regulatory subunit B (B56), alpha isoform
NM_144921	Atp1a3	ATPase, Na+/K+ transporting, alpha 3 polypeptide
NM_144923	Blvrb	biliverdin reductase B (flavin reductase (NADPH))
NM_145133	Tifa	TRAF-interacting protein with forkhead-associated domain
NM_145158	Emilin2	elastin microfibril interfacer 2
NM_145491	Rhoq	ras homolog gene family, member Q
NM_145500	Ubtd1	ubiquitin domain containing 1
NM_145509	5430435G22Rik	RIKEN cDNA 5430435G22 gene
NM_145538	Tmem189	transmembrane protein 189
NM_145586	Tmem159	transmembrane protein 159
NM_145629	Pls3	plastin 3 (T-isoform)
NM_145636	Il27	interleukin 27
NM_145827	Nlrp3	NLR family, pyrin domain containing 3
NM_145828	Xylt2	xylosyltransferase II
NM_146028	Stac2	SH3 and cysteine rich domain 2
NM_146122	Dennd1a	DENN/MADD domain containing 1A
NM_152803	Hpse	heparanase
NM_153058	Mapre2	microtubule-associated protein, RP/EB family, member 2
NM_153074	Lrrc25	leucine rich repeat containing 25
NM_153119	Plekho2	pleckstrin homology domain containing, family O member 2
NM_153139	Slc36a1	solute carrier family 36 (proton/amino acid symporter), member 1
NM_153153	Svil	supervillin
NM_153159	Zc3h12a	zinc finger CCCH type containing 12A
NM_153161	BC037034	cDNA sequence BC037034
NM_153197	Clec4a3	C-type lectin domain family 4, member a3
NM_153459	Dusp7	dual specificity phosphatase 7
NM_153510	Pilra	paired immunoglobin-like type 2 receptor alpha
NM_153511	Il1f9	interleukin 1 family, member 9
NM_172289	Slc36a4	solute carrier family 36 (proton/amino acid symporter), member 4
NM_172442	Dtx4	deltex 4 homolog (Drosophila)
NM_172771	Dmxl2	Dmx-like 2
NM_172814	Lrp12	low density lipoprotein-related protein 12
NM_172839	Ccnj	cyclin J
NM_172883	Mfsd7a	major facilitator superfamily domain containing 7A
NM_172980	Slc28a2	solute carrier family 28 (sodium-coupled nucleoside transporter), member 2
NM_173006	Pon3	paraoxonase 3
NM_173014	Lpcat2	lysophosphatidylcholine acyltransferase 2
NM_173036	Gpr97	G protein-coupled receptor 97
NM_173408	Dcun1d3	DCN1, defective in cullin neddylation 1, domain containing 3 (S. cerevisiae)
NM_173764	Tapt1	transmembrane anterior posterior transformation 1
NM_174857	Mamdc2	MAM domain containing 2
NM_174995	Mgst2	microsomal glutathione S-transferase 2
NM_175090	Slc31a1	solute carrier family 31, member 1
NM_175155	Sash1	SAM and SH3 domain containing 1
NM_175188	2012-03-01	membrane-associated ring finger (C3HC4) 1
NM_175236	Adhfe1	alcohol dehydrogenase, iron containing, 1
NM_175326	D330045A20Rik	RIKEN cDNA D330045A20 gene
NM_175329	Chchd10	coiled-coil-helix-coiled-coil-helix domain containing 10
NM_175344	Ano6	anoctamin 6
NM_175406	Atp6v0d2	ATPase, H+ transporting, lysosomal V0 subunit D2
NM_175442	A630033H20Rik	RIKEN cDNA A630033H20 gene
NM_175649	Tnfrsf26	tumor necrosis factor receptor superfamily, member 26
NM_176933	Dusp4	dual specificity phosphatase 4
NM_177010.2	---	---
NM_177081	Ptpn7	protein tyrosine phosphatase, non-receptor type 7
NM_177215	Ocrl	oculocerebrorenal syndrome of Lowe
NM_177364	Sh3pxd2b	SH3 and PX domains 2B
NM_177388	Slc41a2	solute carrier family 41, member 2
NM_177828	Arhgef37	Rho guanine nucleotide exchange factor (GEF) 37
NM_178119	Agap1	ArfGAP with GTPase domain, ankyrin repeat and PH domain 1
NM_178589	Tnfrsf21	tumor necrosis factor receptor superfamily, member 21
NM_178701	Lrrc8d	leucine rich repeat containing 8D
NM_180588	Reep4	receptor accessory protein 4
NM_180600	Ube2q2	ubiquitin-conjugating enzyme E2Q (putative) 2
NM_180600	Ube2q2	ubiquitin-conjugating enzyme E2Q (putative) 2
NM_181072	Myo1e	myosin IE
NM_183115	Ccdc125	coiled-coil domain containing 125
NM_183249	1100001G20Rik	RIKEN cDNA 1100001G20 gene
NM_194334	Tbc1d2b	TBC1 domain family, member 2B
NM_194344	Sh3tc1	SH3 domain and tetratricopeptide repeats 1
NM_198028	Serpinb10-ps	serine (or cysteine) peptidase inhibitor, clade B (ovalbumin), member 10, pseudogene
NM_198193.2	---	---
NM_199016	Enpp4	ectonucleotide pyrophosphatase/phosphodiesterase 4
NM_199475	Fam63a	family with sequence similarity 63, member A
NM_201368	Xkr8	X Kell blood group precursor related family member 8 homolog
NM_201518	Flrt2	fibronectin leucine rich transmembrane protein 2
NM_203320	Cxcl3	chemokine (C-X-C motif) ligand 3
NM_206535	Cd200r2	Cd200 receptor 2
NM_206536	AB124611	cDNA sequence AB124611
NM_207217	Itfg3	integrin alpha FG-GAP repeat containing 3
NM_207237	Man1c1	mannosidase, alpha, class 1C, member 1
NM_207244	Cd200r4	CD200 receptor 4
NM_207652	Tsc22d1	TSC22 domain family, member 1
NM_211358	Slc35c1	solute carrier family 35, member C1
NM_212444	Gyk	glycerol kinase
NR_003568	Gpr137b-ps	G protein-coupled receptor 137B, pseudogene
NR_015474	Gm14047	predicted gene 14047
NR_028591	Gm14005	predicted gene 14005
NR_029575	Mir24-1	microRNA 24-1
NR_029771	Mir342	microRNA 342
NR_029806	Mir221	microRNA 221
NR_029807	Mir222	microRNA 222
NR_030718	F630028O10Rik	RIKEN cDNA F630028O10 gene
NR_033483	U90926	cDNA sequence U90926
NR_033512	Gm6194	transmembrane protein 189 pseudogene
NR_034046	Snora61	small nucleolar RNA, H/ACA box 61
NR_034050	Snora44	small nucleolar RNA, H/ACA box 44
