# Supplementary material for: Expression of leukotriene B4 receptor 1 defines functionally distinct DCs that control allergic skin inflammation
Source: Cell Mol Immunol. 2020 Oct 9;18(6):1437–49. doi: 10.1038/s41423-020-00559-7 (PMC8167169; doi:10.1038/s41423-020-00559-7)
Supplement: Supplementary file 3 — Supplementary Table S2 [file 41423_2020_559_MOESM3_ESM.xlsx]

## Sheet: Sheet1
mRNA Accession	Gene Symbol	Gene Description
AF043688	---	---
AF043688	---	---
AF043688	---	---
AF043690	---	---
AF043690	---	---
AF043690	---	---
AF043690	---	---
AF263910	---	---
AF263910	---	---
AK079179	9530009G21Rik	RIKEN cDNA 9530009G21 gene
AK087684	Gm7265	predicted gene 7265
AK089564	---	---
BC005685	BC005685	cDNA sequence BC005685
BC005685	BC005685	cDNA sequence BC005685
BC005685	BC005685	cDNA sequence BC005685
BC024851	1110038D17Rik	RIKEN cDNA 1110038D17 gene
BC025881	Gm447	predicted gene 447
BC106181	3010003L21Rik	RIKEN cDNA 3010003L21 gene
BC131959	Cd80	CD80 antigen
BC146009	Wnk1	WNK lysine deficient protein kinase 1
ENSMUST00000016088	Gatsl2	GATS protein-like 2
ENSMUST00000063399	Gm9861	predicted gene 9861
ENSMUST00000082616	---	---
ENSMUST00000083115	---	---
ENSMUST00000093691	---	---
ENSMUST00000099099	Gm10726	predicted gene 10726
ENSMUST00000099713	Gm5486	predicted gene 5486
ENSMUST00000100409	Gm10851	predicted gene 10851
ENSMUST00000100423	Apobec3	apolipoprotein B mRNA editing enzyme, catalytic polypeptide 3
ENSMUST00000100735	Gm10387	predicted gene 10387
ENSMUST00000114854	---	---
ENSMUST00000157653	---	---
NM_001002842	Pram1	PML-RAR alpha-regulated adaptor molecule 1
NM_001003953	Kdm2b	lysine (K)-specific demethylase 2B
NM_001004149	Zfp366	zinc finger protein 366
NM_001005421	Amica1	adhesion molecule, interacts with CXADR antigen 1
NM_001005860	Clec4a4	C-type lectin domain family 4, member a4
NM_001008501	Zfp760	zinc finger protein 760
NM_001012434	Kctd14	potassium channel tetramerisation domain containing 14
NM_001024145	Pla2g4f	phospholipase A2, group IVF
NM_001024846	Zfp62	zinc finger protein 62
NM_001024848	Apol7b	apolipoprotein L 7b
NM_001033167	Slc22a23	solute carrier family 22, member 23
NM_001033290	Gpr55	G protein-coupled receptor 55
NM_001033299	Zfp217	zinc finger protein 217
NM_001033329	Arhgef9	CDC42 guanine nucleotide exchange factor (GEF) 9
NM_001033339	Mmp25	matrix metallopeptidase 25
NM_001033525	Kcnk6	potassium inwardly-rectifying channel, subfamily K, member 6
NM_001033539	Bex6	brain expressed gene 6
NM_001033978	H2-Eb2	histocompatibility 2, class II antigen E beta2
NM_001035533	Akap2	A kinase (PRKA) anchor protein 2
NM_001037719	Btla	B and T lymphocyte associated
NM_001038602	Marveld2	MARVEL (membrane-associating) domain containing 2
NM_001045540	Gm12185	predicted gene 12185
NM_001045543	Gm11435	predicted gene 11435
NM_001081079	Ogfrl1	opioid growth factor receptor-like 1
NM_001081098	Zfp362	zinc finger protein 362
NM_001081132	Upf2	UPF2 regulator of nonsense transcripts homolog (yeast)
NM_001081205	Nipal1	NIPA-like domain containing 1
NM_001081278	Tbc1d4	TBC1 domain family, member 4
NM_001081746	Gm7609	predicted pseudogene 7609
NM_001081746	Gm7609	predicted pseudogene 7609
NM_001082536	Mkl1	MKL (megakaryoblastic leukemia)/myocardin-like 1
NM_001082545	Stfa2	stefin A2
NM_001097623	Trerf1	transcriptional regulating factor 1
NM_001101657	Gm11711	predicted gene 11711
NM_001101657	Gm11711	predicted gene 11711
NM_001104539	Vmn2r90	vomeronasal 2, receptor 90
NM_001105561	Gm11545	predicted gene 11545
NM_001110320	Cd72	CD72 antigen
NM_001111059	Cd34	CD34 antigen
NM_001114665	Fnbp1l	formin binding protein 1-like
NM_001122893	Fyn	Fyn proto-oncogene
NM_001134802	Apol7e	apolipoprotein L 7e
NM_001135192	Asap2	ArfGAP with SH3 domain, ankyrin repeat and PH domain 2
NM_001136079	Ptger4	prostaglandin E receptor 4 (subtype EP4)
NM_001139509	Nr4a2	nuclear receptor subfamily 4, group A, member 2
NM_001146022	Wdfy4	WD repeat and FYVE domain containing 4
NM_001146022	Wdfy4	WD repeat and FYVE domain containing 4
NM_001146180	Mtss1	metastasis suppressor 1
NM_001146196	Scin	scinderin
NM_001146330	Gpr52	G protein-coupled receptor 52
NM_001159361	Dip2b	DIP2 disco-interacting protein 2 homolog B (Drosophila)
NM_001159407	B3gnt5	UDP-GlcNAc:betaGal beta-1,3-N-acetylglucosaminyltransferase 5
NM_001162896	4930523C07Rik	RIKEN cDNA 4930523C07 gene
NM_001162917	Dennd4a	DENN/MADD domain containing 4A
NM_001162917	Dennd4a	DENN/MADD domain containing 4A
NM_001162917	Dennd4a	DENN/MADD domain containing 4A
NM_001162917	Dennd4a	DENN/MADD domain containing 4A
NM_001162917	Dennd4a	DENN/MADD domain containing 4A
NM_001162917	Dennd4a	DENN/MADD domain containing 4A
NM_001162917	Dennd4a	DENN/MADD domain containing 4A
NM_001162917	Dennd4a	DENN/MADD domain containing 4A
NM_001162917	Dennd4a	DENN/MADD domain containing 4A
NM_001162925	Nudt17	nudix (nucleoside diphosphate linked moiety X)-type motif 17
NM_001162926	Fam84b	family with sequence similarity 84, member B
NM_001163136	Macc1	metastasis associated in colon cancer 1
NM_001164109	Nfatc1	nuclear factor of activated T-cells, cytoplasmic, calcineurin-dependent 1
NM_001164289	Gm6907	predicted gene 6907
NM_001164658	Catsperg1	cation channel, sperm-associated, gamma 1
NM_001164676	Zfp229	zinc finger protein
NM_001166497	3110052M02Rik	RIKEN cDNA 3110052M02 gene
NM_001166497	3110052M02Rik	RIKEN cDNA 3110052M02 gene
NM_001166497	3110052M02Rik	RIKEN cDNA 3110052M02 gene
NM_001167996	1110032F04Rik	RIKEN cDNA 1110032F04 gene
NM_001177648	Fnbp1	formin binding protein 1
NM_001177674	Gpr68	G protein-coupled receptor 68
NM_001177753	Pfkfb3	6-phosphofructo-2-kinase/fructose-2,6-biphosphatase 3
NM_007405	Adcy6	adenylate cyclase 6
NM_007465	Birc2	baculoviral IAP repeat-containing 2
NM_007493	Asgr2	asialoglycoprotein receptor 2
NM_007515	Slc7a3	solute carrier family 7 (cationic amino acid transporter, y+ system), member 3
NM_007551	Cxcr5	chemochine (C-X-C motif) receptor 5
NM_007564	Zfp36l1	zinc finger protein 36, C3H type-like 1
NM_007575	Ciita	class II transactivator
NM_007581	Cacnb3	calcium channel, voltage-dependent, beta 3 subunit
NM_007631	Ccnd1	cyclin D1
NM_007640	Cd1d2	CD1d2 antigen
NM_007706	Socs2	suppressor of cytokine signaling 2
NM_007706	Socs2	suppressor of cytokine signaling 2
NM_007870	Dnase1l3	deoxyribonuclease 1-like 3
NM_007909	Efna2	ephrin A2
NM_007914	Ehf	ets homologous factor
NM_007929	Emp2	epithelial membrane protein 2
NM_007933	Eno3	enolase 3, beta muscle
NM_007974	F2rl1	coagulation factor II (thrombin) receptor-like 1
NM_007984	Fscn1	fascin homolog 1, actin bundling protein (Strongylocentrotus purpuratus)
NM_008013	Fgl2	fibrinogen-like protein 2
NM_008018	Sh3pxd2a	SH3 and PX domains 2A
NM_008018	Sh3pxd2a	SH3 and PX domains 2A
NM_008091	Gata3	GATA binding protein 3
NM_008152	Gpr65	G-protein coupled receptor 65
NM_008159	Gpr33	G protein-coupled receptor 33
NM_008206	H2-Oa	histocompatibility 2, O region alpha locus
NM_008289	Hsd11b2	hydroxysteroid 11-beta dehydrogenase 2
NM_008297	Hsf2	heat shock factor 2
NM_008315	Htr7	5-hydroxytryptamine (serotonin) receptor 7
NM_008324	Ido1	indoleamine 2,3-dioxygenase 1
NM_008366	Il2	interleukin 2
NM_008367	Il2ra	interleukin 2 receptor, alpha chain
NM_008399	Itgae	integrin alpha E, epithelial-associated
NM_008457	Klk1b8 // Klk1b8	kallikrein 1-related peptidase b8 // kallikrein 1-related peptidase b8
NM_008532	Epcam	epithelial cell adhesion molecule
NM_008594	Mfge8	milk fat globule-EGF factor 8 protein
NM_008652	Mybl2	myeloblastosis oncogene-like 2
NM_008756	Ocln	occludin
NM_008764	Tnfrsf11b	tumor necrosis factor receptor superfamily, member 11b (osteoprotegerin)
NM_008855	Prkcb	protein kinase C, beta
NM_008859	Prkcq	protein kinase C, theta
NM_008863	Pkib	protein kinase inhibitor beta, cAMP dependent, testis specific
NM_008872	Plat	plasminogen activator, tissue
NM_008979	Ptpn22	protein tyrosine phosphatase, non-receptor type 22 (lymphoid)
NM_009046	Relb	avian reticuloendotheliosis viral (v-rel) oncogene related B
NM_009179	St3gal2	ST3 beta-galactoside alpha-2,3-sialyltransferase 2
NM_009270	Sqle	squalene epoxidase
NM_009302	Swap70	SWA-70 protein
NM_009384	Tiam1	T-cell lymphoma invasion and metastasis 1
NM_009399	Tnfrsf11a	tumor necrosis factor receptor superfamily, member 11a
NM_009530	Atrx	alpha thalassemia/mental retardation syndrome X-linked homolog (human)
NM_009535	Yes1	Yamaguchi sarcoma viral (v-yes) oncogene homolog 1
NM_009616	Adam19	a disintegrin and metallopeptidase domain 19 (meltrin beta)
NM_009660	Alox15	arachidonate 15-lipoxygenase
NM_009824	Cbfa2t3	core-binding factor, runt domain, alpha subunit 2, translocated to, 3 (human)
NM_009854	Cd7	CD7 antigen
NM_009856	Cd83	CD83 antigen
NM_009858	Cd8b1	CD8 antigen, beta chain 1
NM_010074	Dpp4	dipeptidylpeptidase 4
NM_010090	Dusp2	dual specificity phosphatase 2
NM_010116	Klk1b9	kallikrein 1-related peptidase b9
NM_010135	Enah	enabled homolog (Drosophila)
NM_010215	Il4i1	interleukin 4 induced 1
NM_010229	Flt3	FMS-like tyrosine kinase 3
NM_010362	Gsto1	glutathione S-transferase omega 1
NM_010388	H2-DMb2	histocompatibility 2, class II, locus Mb2
NM_010389	H2-Ob	histocompatibility 2, O region beta locus
NM_010498	Ids	iduronate 2-sulfatase
NM_010612	Kdr	kinase insert domain protein receptor
NM_010678	Aff3	AF4/FMR2 family, member 3
NM_010687	Large	like-glycosyltransferase
NM_010777	Mbp	myelin basic protein
NM_010815	Grap2	GRB2-related adaptor protein 2
NM_010818	Cd200	CD200 antigen
NM_010848	Myb	myeloblastosis oncogene
NM_010879	Nck2	non-catalytic region of tyrosine kinase adaptor protein 2
NM_010879	Nck2	non-catalytic region of tyrosine kinase adaptor protein 2
NM_010890	Nedd4	neural precursor cell expressed, developmentally down-regulated 4
NM_011050	Pdcd4	programmed cell death 4
NM_011130	Polb	polymerase (DNA directed), beta
NM_011170	Prnp	prion protein
NM_011176	St14	suppression of tumorigenicity 14 (colon carcinoma)
NM_011207	Ptpn3	protein tyrosine phosphatase, non-receptor type 3
NM_011207	Ptpn3	protein tyrosine phosphatase, non-receptor type 3
NM_011207	Ptpn3	protein tyrosine phosphatase, non-receptor type 3
NM_011207	Ptpn3	protein tyrosine phosphatase, non-receptor type 3
NM_011207	Ptpn3	protein tyrosine phosphatase, non-receptor type 3
NM_011329	Ccl1	chemokine (C-C motif) ligand 1
NM_011352	Sema7a	sema domain, immunoglobulin domain (Ig), and GPI membrane anchor, (semaphorin) 7A
NM_011401	Slc2a3	solute carrier family 2 (facilitated glucose transporter), member 3
NM_011405	Slc7a7	solute carrier family 7 (cationic amino acid transporter, y+ system), member 7
NM_011452	Serpinb9b	serine (or cysteine) peptidase inhibitor, clade B, member 9b
NM_011454	Serpinb6b	serine (or cysteine) peptidase inhibitor, clade B, member 6b
NM_011461	Spic	Spi-C transcription factor (Spi-1/PU.1 related)
NM_011464	Spint2	serine protease inhibitor, Kunitz type 2
NM_011487	Stat4	signal transducer and activator of transcription 4
NM_011542	Tcea3	transcription elongation factor A (SII), 3
NM_011546	Zeb1	zinc finger E-box binding homeobox 1
NM_011617	Cd70	CD70 antigen
NM_011627	Tpbg	trophoblast glycoprotein
NM_011772	Ikzf4	IKAROS family zinc finger 4
NM_011780	Adam23	a disintegrin and metallopeptidase domain 23
NM_011889	2012-09-03	septin 3
NM_011932	Dapp1	dual adaptor for phosphotyrosine and 3-phosphoinositides 1
NM_011945	Map3k1	mitogen-activated protein kinase kinase kinase 1
NM_011955	Nubp1	nucleotide binding protein 1
NM_013476	Ar	androgen receptor
NM_013528	Gfpt1	glutamine fructose-6-phosphate transaminase 1
NM_013531	Gnb4	guanine nucleotide binding protein (G protein), beta 4
NM_013586	Loxl3	lysyl oxidase-like 3
NM_013730	Slamf1	signaling lymphocytic activation molecule family member 1
NM_013738	Plek2	pleckstrin 2
NM_013803	Casr	calcium-sensing receptor
NM_013813	Epb4.1l3	erythrocyte protein band 4.1-like 3
NM_013818	Gtpbp1	GTP binding protein 1
NM_013862	Rabgap1l	RAB GTPase activating protein 1-like
NM_013864	Ndrg2	N-myc downstream regulated gene 2
NM_015728	Slc33a1	solute carrier family 33 (acetyl-CoA transporter), member 1
NM_015763	Lpin1	lipin 1
NM_015789	Dkkl1	dickkopf-like 1
NM_015800	Crim1	cysteine rich transmembrane BMP regulator 1 (chordin like)
NM_015804	Atp11a	ATPase, class VI, type 11A
NM_016674	Cldn1	claudin 1
NM_016707	Bcl11a	B-cell CLL/lymphoma 11A (zinc finger protein)
NM_016745	Atp2a3	ATPase, Ca++ transporting, ubiquitous
NM_016813	Nxf1	nuclear RNA export factor 1 homolog (S. cerevisiae)
NM_016866	Stk39	serine/threonine kinase 39, STE20/SPS1 homolog (yeast)
NM_016896	Map3k14	mitogen-activated protein kinase kinase kinase 14
NM_016965	Nckap1	NCK-associated protein 1
NM_017391	Slc5a3	solute carrier family 5 (inositol transporters), member 3
NM_017399	Fabp1	fatty acid binding protein 1, liver
NM_017480	Icos	inducible T-cell co-stimulator
NM_018729	Cd244	CD244 natural killer cell receptor 2B4
NM_018760	Slc4a4	solute carrier family 4 (anion exchanger), member 4
NM_018761	Ctnnal1	catenin (cadherin associated protein), alpha-like 1
NM_018775	Tbc1d8	TBC1 domain family, member 8
NM_018797	Plxnc1	plexin C1
NM_018861	Slc1a4	solute carrier family 1 (glutamate/neutral amino acid transporter), member 4
NM_018872	Tmem131	transmembrane protein 131
NM_019388	Cd86	CD86 antigen
NM_019454	Dll4	delta-like 4 (Drosophila)
NM_019467	Aif1	allograft inflammatory factor 1
NM_019518	Grasp	GRP1 (general receptor for phosphoinositides 1)-associated scaffold protein
NM_019643	Fam60a	family with sequence similarity 60, member A
NM_019643	Fam60a	family with sequence similarity 60, member A
NM_019665	Arl6	ADP-ribosylation factor-like 6
NM_019671	Net1	neuroepithelial cell transforming gene 1
NM_019732	Runx3	runt related transcription factor 3
NM_019753	Cdh17	cadherin 17
NM_019804	B4galt4	UDP-Gal:betaGlcNAc beta 1,4-galactosyltransferase, polypeptide 4
NM_019864	Atr	ataxia telangiectasia and Rad3 related
NM_020026	B3galnt1	UDP-GalNAc:betaGlcNAc beta 1,3-galactosaminyltransferase, polypeptide 1
NM_020257	Clec2i	C-type lectin domain family 2, member i
NM_021273	Ckb	creatine kinase, brain
NM_021345	Ptplad1	protein tyrosine phosphatase-like A domain containing 1
NM_021391	Ppp1r1a	protein phosphatase 1, regulatory (inhibitor) subunit 1A
NM_021396	Pdcd1lg2	programmed cell death 1 ligand 2
NM_021397	Zbtb32	zinc finger and BTB domain containing 32
NM_021414	Ahcyl2	S-adenosylhomocysteine hydrolase-like 2
NM_021462	Mknk2	MAP kinase-interacting serine/threonine kinase 2
NM_021715	Chst7	carbohydrate (N-acetylglucosamino) sulfotransferase 7
NM_021718	Ms4a4b	membrane-spanning 4-domains, subfamily A, member 4B
NM_021889	Syt9	synaptotagmin IX
NM_022017	Trpv4	transient receptor potential cation channel, subfamily V, member 4
NM_022018	Fam129a	family with sequence similarity 129, member A
NM_022409	Zfp296	zinc finger protein 296
NM_023056	Tmem176b	transmembrane protein 176B
NM_023635	Rab27a	RAB27A, member RAS oncogene family
NM_024288	Rmnd5a	required for meiotic nuclear division 5 homolog A (S. cerevisiae)
NM_025325	Haao	3-hydroxyanthranilate 3,4-dioxygenase
NM_025326	Tmem176a	transmembrane protein 176A
NM_025359	Tspan13	tetraspanin 13
NM_025598	Ppdpf	pancreatic progenitor cell differentiation and proliferation factor homolog (zebrafish)RIKEN cDNA 2700038C09 gene
NM_025613	Eid1	EP300 interacting inhibitor of differentiation 1
NM_025706	Tbc1d15	TBC1 domain family, member 15
NM_025780	Thap2	THAP domain containing, apoptosis associated protein 2
NM_025846	Rras2	related RAS viral (r-ras) oncogene homolog 2
NM_025880	2410002F23Rik	RIKEN cDNA 2410002F23 gene
NM_026122	Hmgn3	high mobility group nucleosomal binding domain 3
NM_026270	Akt1s1	AKT1 substrate 1 (proline-rich)
NM_026407	Tmem39a	transmembrane protein 39a
NM_026481	Tppp3	tubulin polymerization-promoting protein family member 3
NM_026514	Cdc42ep3	CDC42 effector protein (Rho GTPase binding) 3
NM_026670	Zmym1	zinc finger, MYM domain containing 1
NM_026708	Tlcd1	TLC domain containing 1
NM_026784	Pmvk	phosphomevalonate kinase
NM_027256	Ints4	integrator complex subunit 4
NM_027402	Fndc5	fibronectin type III domain containing 5
NM_027415	Tmem70	transmembrane protein 70
NM_027444	Bbx	bobby sox homolog (Drosophila)
NM_027477	Zfp398	zinc finger protein 398
NM_027533	Tspan2	tetraspanin 2
NM_027552	Kynu	kynureninase (L-kynurenine hydrolase)
NM_027817	Grap	GRB2-related adaptor protein
NM_028125	Zbtb46	zinc finger and BTB domain containing 46
NM_028142	Nsun4	NOL1/NOP2/Sun domain family, member 4
NM_028410	Prkrir	protein-kinase, interferon-inducible double stranded RNA dependent inhibitor, repressor of (P58 repressor)
NM_028603	Zbtb8a	zinc finger and BTB domain containing 8a
NM_028651	Tmtc4	transmembrane and tetratricopeptide repeat containing 4
NM_028802	Gpcpd1	glycerophosphocholine phosphodiesterase GDE1 homolog (S. cerevisiae)
NM_028821	Dnalc1	dynein, axonemal, light chain 1
NM_029035	Spsb1	splA/ryanodine receptor domain and SOCS box containing 1
NM_029360	Tm4sf5	transmembrane 4 superfamily member 5
NM_029494	Rab30	RAB30, member RAS oncogene family
NM_029662	Mfsd2a	major facilitator superfamily domain containing 2A
NM_029714	Catsperg2	cation channel, sperm-associated, gamma 2
NM_029733	2010005H15Rik	RIKEN cDNA 2010005H15 gene
NM_029758	Fam49a	family with sequence similarity 49, member A
NM_029932	Spns3	spinster homolog 3 (Drosophila)
NM_029933	Bcl9	B-cell CLL/lymphoma 9
NM_030098	Rnase6	ribonuclease, RNase A family, 6
NM_030261	Sesn3	sestrin 3
NM_030719	Gatsl2	GATS protein-like 2
NM_031174	Dscam	Down syndrome cell adhesion molecule
NM_031178	Tlr9	toll-like receptor 9
NM_031386	Tex14	testis expressed gene 14
NM_033078	Klrk1	killer cell lectin-like receptor subfamily K, member 1
NM_033321	P2rx5	purinergic receptor P2X, ligand-gated ion channel, 5
NM_033608	Igsf9	immunoglobulin superfamily, member 9
NM_033616	Csprs	component of Sp100-rs
NM_033616	Csprs	component of Sp100-rs
NM_053090	Fam126a	family with sequence similarity 126, member A
NM_080288	Elmo1	engulfment and cell motility 1, ced-12 homolog (C. elegans)
NM_080795	Lnx2	ligand of numb-protein X 2
NM_133185	Rogdi	rogdi homolog (Drosophila)
NM_133215	Mtmr4	myotubularin related protein 4
NM_133238	Cd209a	CD209a antigen
NM_133664	Lad1	ladinin
NM_133716	Smap2	stromal membrane-associated GTPase-activating protein 2
NM_133739	Tmem123	transmembrane protein 123
NM_133809	Kmo	kynurenine 3-monooxygenase (kynurenine 3-hydroxylase)
NM_133810	Stk17b	serine/threonine kinase 17b (apoptosis-inducing)
NM_133816	Sh3bp4	SH3-domain binding protein 4
NM_133898	N4bp2l1	NEDD4 binding protein 2-like 1
NM_134102	Pla1a	phospholipase A1 member A
NM_134109	Ildr1	immunoglobulin-like domain containing receptor 1
NM_134257	Rgs3	regulator of G-protein signaling 3
NM_138650	Dgkg	diacylglycerol kinase, gamma
NM_138956	Rassf3	Ras association (RalGDS/AF-6) domain family member 3
NM_139200	Cytip	cytohesin 1 interacting protein
NM_139300	Mylk	myosin, light polypeptide kinase
NM_139308	Stard7	START domain containing 7
NM_144804	Depdc7	DEP domain containing 7
NM_144907	Sesn2	sestrin 2
NM_144943	Cd207	CD207 antigen
NM_145148	Frmd4b	FERM domain containing 4B
NM_145360	Idi1	isopentenyl-diphosphate delta isomerase
NM_145360	Idi1	isopentenyl-diphosphate delta isomerase
NM_145529	Cstf3	cleavage stimulation factor, 3' pre-RNA, subunit 3
NM_145612	Zfp810	zinc finger protein 810
NM_145825	Cetn4	centrin 4
NM_145942	Hmgcs1	3-hydroxy-3-methylglutaryl-Coenzyme A synthase 1
NM_146042	Rnf144b	ring finger protein 144B
NM_146102	Afap1l2	actin filament associated protein 1-like 2
NM_146173	Tspan33	tetraspanin 33
NM_146191	Lrrk1	leucine-rich repeat kinase 1
NM_146787	Olfr920	olfactory receptor 920
NM_153094	Klrb1f	killer cell lectin-like receptor subfamily B member 1F
NM_153457	Rtn1	reticulon 1
NM_170592	Mettl11a	methyltransferase like 11A
NM_172203	Nox1	NADPH oxidase 1
NM_172295	BC037703	cDNA sequence BC037703
NM_172380	Poglut1	protein O-glucosyltransferase 1
NM_172435	P2ry10	purinergic receptor P2Y, G-protein coupled 10
NM_172457	Mobkl2a	MOB1, Mps One Binder kinase activator-like 2A (yeast)
NM_172495	Ncoa7	nuclear receptor coactivator 7
NM_172555	Papolg	poly(A) polymerase gamma
NM_172580	Acot6	acyl-CoA thioesterase 6
NM_172588	Serinc5	serine incorporator 5
NM_172678	Acad9	acyl-Coenzyme A dehydrogenase family, member 9
NM_172681	D930015E06Rik	RIKEN cDNA D930015E06 gene
NM_172723	Adap1	ArfGAP with dual PH domains 1
NM_172841	Slco5a1	solute carrier organic anion transporter family, member 5A1
NM_173012	Letm2	leucine zipper-EF-hand containing transmembrane protein 2
NM_173018	Myo9a	myosin IXa
NM_173018	Myo9a	myosin IXa
NM_173018	Myo9a	myosin IXa
NM_173018	Myo9a	myosin IXa
NM_173018	Myo9a	myosin IXa
NM_173018	Myo9a	myosin IXa
NM_173018	Myo9a	myosin IXa
NM_173018	Myo9a	myosin IXa
NM_173018	Myo9a	myosin IXa
NM_173018	Myo9a	myosin IXa
NM_173018	Myo9a	myosin IXa
NM_173018	Myo9a	myosin IXa
NM_173018	Myo9a	myosin IXa
NM_173402	Rgs12	regulator of G-protein signaling 12
NM_173437	Nav1	neuron navigator 1
NM_173442	Gcnt1	glucosaminyl (N-acetyl) transferase 1, core 2
NM_173733	Suox	sulfite oxidase
NM_173780	Klf8	Kruppel-like factor 8
NM_173869	Stfa2l1	stefin A2 like 1
NM_175035	Gimap5	GTPase, IMAP family member 5
NM_175092	Rhof	ras homolog gene family, member f
NM_175164	Arhgap26	Rho GTPase activating protein 26
NM_175212	Tmem65	transmembrane protein 65
NM_175366	Mex3b	mex3 homolog B (C. elegans)
NM_175391	Apol7c	apolipoprotein L 7c
NM_175443	Etnk2	ethanolamine kinase 2
NM_175445	Rassf2	Ras association (RalGDS/AF-6) domain family member 2
NM_175466	Zfp770	zinc finger protein 770
NM_175493	Gpr68	G protein-coupled receptor 68
NM_175668	Gpr4	G protein-coupled receptor 4
NM_175669	Gpr82	G protein-coupled receptor 82
NM_177078	Adrbk2	adrenergic receptor kinase, beta 2
NM_177190	Tcp11l1	t-complex 11 like 1
NM_177204	Fam40b	family with sequence similarity 40, member B
NM_177290	Itgb8	integrin beta 8
NM_177353	Slc9a7	solute carrier family 9 (sodium/hydrogen exchanger), member 7
NM_177354	Vash1	vasohibin 1
NM_177366	Gpr157	G protein-coupled receptor 157
NM_177387	Ust	uronyl-2-sulfotransferase
NM_177475	Zfp280b	zinc finger protein 280B
NM_177660	Zbtb10	zinc finger and BTB domain containing 10
NM_177700	Atmin	ATM interactor
NM_178407	Arap2	ArfGAP with RhoGAP domain, ankyrin repeat and PH domain 2
NM_178415	Bbs9	Bardet-Biedl syndrome 9 (human)
NM_178593	Rcsd1	RCSD domain containing 1
NM_178641	Inpp5f	inositol polyphosphate-5-phosphatase F
NM_178695	Prrg4	proline rich Gla (G-carboxyglutamic acid) 4 (transmembrane)
NM_178899	Hepacam2	HEPACAM family member 2
NM_181419	Zfp599	zinc finger protein 599
NM_181748	Gpr120	G protein-coupled receptor 120
NM_183031	Gpr183	G protein-coupled receptor 183
NM_183264	5830405N20Rik	RIKEN cDNA 5830405N20 gene
NM_183318	Rgag4	retrotransposon gag domain containing 4
NM_198249	E130112L23Rik	RIKEN cDNA E130112L23 gene
NM_199012	Fchsd2	FCH and double SH3 domains 2
NM_199241	Sema6d	sema domain, transmembrane domain (TM), and cytoplasmic domain, (semaphorin) 6D
NM_199366	Gal3st2	galactose-3-O-sulfotransferase 2
NM_207206	Lpcat4	lysophosphatidylcholine acyltransferase 4
NR_002858	Gm4956	predicted gene 4956
NR_029751	Mir34a	microRNA 34a
NR_030696	9930014A18Rik	RIKEN cDNA 9930014A18 gene
NR_033443	2012-09-06	septin 6
XM_986941	Ms4a4a	membrane-spanning 4-domains, subfamily A, member 4A
