# Supplementary material for: Expression of leukotriene B4 receptor 1 defines functionally distinct DCs that control allergic skin inflammation
Source: Cell Mol Immunol. 2020 Oct 9;18(6):1437–49. doi: 10.1038/s41423-020-00559-7 (PMC8167169; doi:10.1038/s41423-020-00559-7)
Supplement: Supplementary file 4 — Supplementary Table S3 [file 41423_2020_559_MOESM4_ESM.xlsx]

## Sheet: Sheet1
Terms from the Process Ontology of gene_association.mgi with p-value <= 0.01
Gene Ontology term	Cluster frequency	Genome frequency	Corrected P-value	Genes annotated to the term
defense response	120 of 574 genes, 20.9%	1524 of 24524 genes, 6.2%	3.69e-29	Lcn2, Cd300lf, Arg2, Tnfrsf1b, Pparg, H60b, Arg1, Ceacam1, Ccl7, Src, Ano6, Adora2b, Trim13, P2rx7, Trem1, Cxcl2, Lyz1, Cebpb, Chil3, Sdc1, Syk, Nov, Rab7b, Slamf8, Fpr2, Fcgr3, Cd84, Clec4e, Irak3, Calcrl, Mr1, Il17ra, Bst1, Ccr1, Pla2g4a, Ly9, Pla2g7, Adam15, Il1a, Nlrp3, Hp, F3, S100a8, Gm4951, Tlr6, Cxcl1, Irg1, Ccr2, Il12a, Cav1, Slamf6, Itgb2, Tlr2, Clec4d, Pld1, Saa3, Ptx3, Smpdl3b, Padi4,…
inflammatory response	76 of 574 genes, 13.2%	627 of 24524 genes, 2.6%	6.2e-29	Tnfrsf1b, Pparg, Ccl7, Ano6, Adora2b, P2rx7, Cxcl2, Cebpb, Chil3, Sdc1, Syk, Nov, Slamf8, Fpr2, Fcgr3, Calcrl, Il17ra, Bst1, Ccr1, Pla2g4a, Pla2g7, Il1a, Nlrp3, F3, Hp, S100a8, Tlr6, Cxcl1, Irg1, Ccr2, Itgb2, Tlr2, Saa3, Smpdl3b, Fn1, Hmox1, C5ar1, Tlr7, Thbs1, Cd28, Olr1, Sgms1, Slc11a1, Cd59a, Nos2, Hif1a, Tnfrsf26, Tlr8, Il1f6, Csf1r, Il1f9, Notch1, Mefv, Tlr1, Fpr1, Ccl2, Il27, Tlr4, Ecm1, C3…
immune system process	153 of 574 genes, 26.7%	2476 of 24524 genes, 10.1%	1.31e-26	Lcn2, Pilrb1, Pparg, Arg1, Fam20c, Acvr1b, Ccl7, Src, March1, Ano6, Adora2b, P2rx7, Trem1, Cxcl2, Rbfox2, Syk, Sell, Nov, Fcgr4, Slamf8, Fpr2, Irak3, Mmp9, Il17ra, Igf1, Bst1, Ly9, Il1a, Hp, S100a8, Spp1, Serpinb12, Tlr6, Il12a, Cav1, Edn1, Itgb2, Tlr2, Clec4d, Igf1r, Inhba, Sirpa, Pdpn, Smpdl3b, Csf3r, Padi4, Fcrlb, Thbs1, Cd28, Slc11a1, Cd81, Hif1a, Tnfrsf26, Trem2, Rhoh, Notch1, Tlr1, Ccl2, Ts…
response to stress	187 of 574 genes, 32.6%	3456 of 24524 genes, 14.1%	1.35e-26	Pik3c2a, Lcn2, Pparg, Arg1, Ccl7, Src, Ano6, Adora2b, P2rx7, Srxn1, Trem1, Pde8a, Cxcl2, Lyz1, Aldh3b1, Syk, Nov, Slamf8, Fpr2, Irak3, Calcrl, Mmp9, Il17ra, Igf1, Bst1, Pla2g4a, Ly9, Gadd45a, Creb3l1, Met, Gpx3, Il1a, Slc2a1, Prdx5, Hp, F3, S100a8, Spp1, Gm4951, Tlr6, Il12a, Cav1, Edn1, Itgb2, Tlr2, Clec4d, Pld1, Igf1r, Saa3, Pdpn, Ang, Smpdl3b, Epha4, Padi4, Dgkz, Trip13, Thbs1, Gab1, Slc39a4, L…
cytokine production	74 of 574 genes, 12.9%	672 of 24524 genes, 2.7%	2.31e-25	Arg2, Agpat2, Pparg, Arg1, Lcp2, Maf, Ceacam1, Src, Hpse, Adora2b, P2rx7, Trem1, Cebpb, Syk, Rab7b, Cd84, Clec4e, Fcgr3, Irak3, Mr1, Abca1, Il17ra, Ly9, Met, Il1a, Lpl, Nlrp3, Hilpda, Tlr6, Irg1, Ccr2, Il12a, Slamf6, Tlr2, Fn1, Hmox1, C5ar1, Ripk3, Tlr7, Thbs1, Cd28, Slc11a1, Cd59a, Mcoln2, Nos2, Hif1a, Tlr8, Il1f6, Csf1r, Il1f9, Notch1, Mefv, Tlr1, Ccl2, Il27, Tlr4, Gpnmb, C3, Clec5a, Cd36, Ptaf…
regulation of localization	157 of 574 genes, 27.4%	2656 of 24524 genes, 10.8%	2.59e-25	Pik3c2a, Lipg, Anpep, Pparg, Arg1, Pdgfrb, Hvcn1, Acvr1b, Src, Ano6, Adora2b, Nrp1, P2rx7, Spata13, Cxcl2, Syk, Sell, Nov, Slamf8, Fpr2, Msr1, Mmp9, Hnmt, Pid1, Il17ra, Igf1, Abca1, Bst1, Pla2g4a, Gpsm2, Met, Dach1, Il1a, Lpl, Nucb2, F3, S100a8, Spp1, Tlr6, Il12a, Cav1, Edn1, Itgb2, Tlr2, Pld1, Igf1r, Unc119, Inhba, Sirpa, Pdpn, Ang, Lrpap1, Ralgapa2, Thbs1, Tbc1d2b, Gab1, Slc11a1, Ica1, Ccdc125,…
response to external stimulus	141 of 574 genes, 24.6%	2218 of 24524 genes, 9.0%	2.77e-25	Pik3c2a, Lcn2, Pparg, Arg1, Pdgfrb, Ccl7, Ano6, Adora2b, Nrp1, P2rx7, Trem1, Cxcl2, Lyz1, Syk, Sell, Nov, Fcgr4, Slamf8, Fpr2, Irak3, Calcrl, Mmp9, Il17ra, Igf1, Abca1, Bst1, Pla2g4a, Met, Slc2a1, Nucb2, Hp, S100a8, Spp1, Tlr6, Il12a, Cav1, Edn1, Itgb2, Tlr2, Clec4d, Pld1, Igf1r, Saa3, Pdpn, Smpdl3b, Csf3r, Epha4, Thbs1, Gab1, Slc39a4, Lyz2, Cd28, Slc11a1, Scd1, Tnfrsf26, Flrt2, Trem2, Ear2, Notc…
regulation of response to external stimulus	74 of 574 genes, 12.9%	677 of 24524 genes, 2.8%	3.72e-25	Arg2, Tnfrsf1b, Pparg, Arg1, Pdgfrb, F7, Ceacam1, Hpse, Ano6, Adora2b, Mtus1, Nrp1, Cxcl2, Syk, Sell, Nov, Slamf8, Fpr2, Cd84, Fcgr3, Calcrl, Thbs4, Il17ra, Bst1, Ccr1, Pla2g4a, Pla2g7, Met, Nucb2, Nlrp3, S100a8, Tlr6, Cxcl1, Irg1, Ccr2, Il12a, Cav1, Edn1, Tlr2, Igf1r, Pdpn, Smpdl3b, Epha4, Fn1, C5ar1, Thbs1, Cd28, Cd59a, Nos2, Enpp4, Slc8b1, Notch1, Mefv, Ccl2, Il27, Tspan32, Tlr4, C3, Cd36, Cxc…
cell chemotaxis	47 of 574 genes, 8.2%	262 of 24524 genes, 1.1%	2.89e-24	Itgb2, Saa3, Pdgfrb, F7, Csf3r, C5ar1, Ccl7, Thbs1, Gab1, Ano6, Mtus1, Nrp1, Slc8b1, Trem1, Cxcl2, Notch1, Syk, Fpr1, Sell, Ccl2, Nov, Slamf8, Fpr2, Fcgr3, Cmklr1, Cxcl5, Thbs4, Ccr1, Bst1, Il17ra, Cxcl3, P2rx4, Pf4, Pla2g7, Met, Ccl6, Lpar1, Eng, S100a8, Spp1, Cxcl1, Trem3, Ccr2, Hbegf, Il12a, Mapk14, Edn1
localization	247 of 574 genes, 43.0%	5610 of 24524 genes, 22.9%	7.44e-24	Pik3c2a, Lipg, Slc39a14, Anpep, Lcn2, Slc16a7, Pparg, Arg1, Pdgfrb, Slc20a1, Hvcn1, Acvr1b, Ccl7, Src, Ano6, Adora2b, Slc6a12, Nrp1, P2rx7, Spata13, Trem1, Cxcl2, Hgsnat, Rbfox2, Syk, Mcoln3, Sell, Nov, Slamf8, Fpr2, Calcrl, Msr1, Mmp9, Hnmt, Pid1, Il17ra, Igf1, Abca1, Bst1, Pla2g4a, Gpsm2, Atp6v0d2, Creb3l1, Met, Snx7, Dach1, Il1a, Cbln1, Slc2a1, Slc16a10, Lpl, Nucb2, F3, S100a8, Spp1, Tlr6, Slc…
cell migration	101 of 574 genes, 17.6%	1288 of 24524 genes, 5.3%	1.17e-23	Pik3c2a, Tns1, Dab2, Pparg, Pdgfrb, F7, Cd63, Ceacam1, Acvr1b, Tns3, Ccl7, Vcl, Src, Sod2, Ano6, Mtus1, Nrp1, Spata13, Trem1, Cxcl2, Rbfox2, Mmp14, Sdc1, Syk, Sell, Nov, Fmnl3, Slamf8, Fpr2, Fcgr3, Mmp9, Thbs4, Il17ra, Igf1, Bst1, Ccr1, Pla2g7, Adam15, Met, Dach1, Il1a, F3, S100a8, Spp1, Rffl, Cxcl1, Hbegf, Ccr2, Il12a, Plpp3, Edn1, Itgb2, Tlr2, Pld1, Igf1r, Saa3, Sirpa, Pdpn, Ang, Csf3r, Epha4, …
regulation of response to stimulus	181 of 574 genes, 31.5%	3464 of 24524 genes, 14.1%	1.29e-23	Pparg, Arg1, Pdgfrb, Fam20c, Acvr1b, Ccl7, Src, Ano6, Adora2b, Nrp1, P2rx7, Spata13, Trps1, Pde8a, Cxcl2, Timp2, Syk, Sell, Nov, Slamf8, Fpr2, Rnf149, Irak3, Calcrl, Mmp9, Pid1, Il17ra, Igf1, Abca1, Bst1, Pla2g4a, Gadd45a, Creb3l1, Met, Dusp7, Fgd6, Il1a, Cbln1, Nucb2, F3, S100a8, Tlr6, Il12a, Cav1, Edn1, Itgb2, Tlr2, Clec4d, Igf1r, Inhba, Pdpn, Smpdl3b, Plaur, Epha4, Ralgapa2, Fcrlb, Dgkz, Dusp6…
regulation of immune system process	100 of 574 genes, 17.4%	1307 of 24524 genes, 5.3%	1.49e-22	Pilrb1, Cd300lf, Arg2, Pparg, Arg1, Lcp2, F7, Ceacam1, Acvr1b, Hcar2, Ano6, Adora2b, Cd38, Mtus1, P2rx7, Cxcl2, Cebpb, Rbfox2, Mmp14, Syk, Sell, Nov, Rab7b, Slamf8, Fpr2, Fcgr3, Cd84, Clec4e, Irak3, Mmp9, Thbs4, Igf1, Bst1, Ccr1, Pla2g7, Mitf, Il1a, Nlrp3, Tlr6, Cxcl1, Irg1, Ccr2, Il12a, Cav1, Slamf6, Edn1, Itgb2, Tlr2, Clec4d, Inhba, Smpdl3b, Csf3r, Hmox1, C5ar1, Fcrlb, Ripk3, Tlr7, Thbs1, Cd28,…
regulation of cytokine production	66 of 574 genes, 11.5%	604 of 24524 genes, 2.5%	4.38e-22	Arg2, Agpat2, Pparg, Arg1, Ceacam1, Src, Hpse, Adora2b, P2rx7, Cebpb, Syk, Rab7b, Cd84, Clec4e, Fcgr3, Irak3, Il17ra, Ly9, Met, Il1a, Lpl, Nlrp3, Hilpda, Tlr6, Irg1, Ccr2, Il12a, Slamf6, Tlr2, Fn1, Hmox1, C5ar1, Ripk3, Thbs1, Tlr7, Cd28, Slc11a1, Cd59a, Mcoln2, Nos2, Hif1a, Tlr8, Il1f6, Csf1r, Il1f9, Mefv, Tlr1, Ccl2, Il27, Gpnmb, Tlr4, C3, Clec5a, Cd36, Ptafr, Cxcl5, Cmklr1, Tnfrsf21, Acp5, Pf4,…
cell motility	103 of 574 genes, 17.9%	1420 of 24524 genes, 5.8%	1.59e-21	Pik3c2a, Tns1, Dab2, Pparg, Pdgfrb, F7, Cd63, Ceacam1, Acvr1b, Tns3, Ccl7, Vcl, Src, Sod2, Ano6, Mtus1, Nrp1, Spata13, Trem1, Cxcl2, Rbfox2, Mmp14, Sdc1, Syk, Sell, Nov, Fmnl3, Slamf8, Fpr2, Fcgr3, Mmp9, Thbs4, Il17ra, Igf1, Bst1, Ccr1, Pla2g7, Adam15, Met, Dach1, Il1a, F3, S100a8, Spp1, Rffl, Cxcl1, Hbegf, Ccr2, Il12a, Plpp3, Edn1, Itgb2, Tlr2, Pld1, Igf1r, Saa3, Sirpa, Pdpn, Ang, Csf3r, Epha4, …
localization of cell	103 of 574 genes, 17.9%	1420 of 24524 genes, 5.8%	1.59e-21	Pik3c2a, Tns1, Dab2, Pparg, Pdgfrb, F7, Cd63, Ceacam1, Acvr1b, Tns3, Ccl7, Vcl, Src, Sod2, Ano6, Mtus1, Nrp1, Spata13, Trem1, Cxcl2, Rbfox2, Mmp14, Sdc1, Syk, Sell, Nov, Fmnl3, Slamf8, Fpr2, Fcgr3, Mmp9, Thbs4, Il17ra, Igf1, Bst1, Ccr1, Pla2g7, Adam15, Met, Dach1, Il1a, F3, S100a8, Spp1, Rffl, Cxcl1, Hbegf, Ccr2, Il12a, Plpp3, Edn1, Itgb2, Tlr2, Pld1, Igf1r, Saa3, Sirpa, Pdpn, Ang, Csf3r, Epha4, …
regulation of cell migration	74 of 574 genes, 12.9%	774 of 24524 genes, 3.2%	1.68e-21	Dab2, Pparg, Pdgfrb, F7, Cd63, Ceacam1, Acvr1b, Vcl, Src, Sod2, Ano6, Mtus1, Nrp1, Spata13, Cxcl2, Mmp14, Sell, Nov, Slamf8, Fpr2, Mmp9, Thbs4, Igf1, Bst1, Ccr1, Pla2g7, Adam15, Met, Dach1, Il1a, F3, Rffl, Cxcl1, Ccr2, Hbegf, Il12a, Plpp3, Edn1, Tlr2, Igf1r, Pld1, Pdpn, Fn1, C5ar1, Ripk3, Thbs1, Gab1, Myo1f, Hif1a, Slc8b1, Flrt2, Csf1r, Notch1, Ccl2, Gpnmb, Ecm1, Ptafr, Cxcl5, Cmklr1, Mmp2, Cxcl3…
regulation of cell motility	76 of 574 genes, 13.2%	815 of 24524 genes, 3.3%	1.73e-21	Dab2, Pparg, Pdgfrb, F7, Cd63, Ceacam1, Acvr1b, Vcl, Src, Sod2, Ano6, Mtus1, Nrp1, Spata13, Cxcl2, Mmp14, Sell, Nov, Slamf8, Fpr2, Mmp9, Thbs4, Igf1, Bst1, Ccr1, Pla2g7, Adam15, Met, Dach1, Il1a, F3, Rffl, Cxcl1, Ccr2, Hbegf, Il12a, Plpp3, Edn1, Tlr2, Igf1r, Pld1, Pdpn, Fn1, C5ar1, Ripk3, Thbs1, Gab1, Cd81, Ccdc125, Myo1f, Hif1a, Slc8b1, Flrt2, Csf1r, Notch1, Ccl2, Gpnmb, Ecm1, Ptafr, Cxcl5, Cmkl…
positive regulation of multicellular organismal process	112 of 574 genes, 19.5%	1665 of 24524 genes, 6.8%	4.84e-21	Lipg, Dab2, Agpat2, Pparg, Pdgfrb, F7, Fam20c, Ceacam1, Acvr1b, Src, Hpse, Hcar2, Ano6, Adora2b, Cd38, Nrp1, P2rx7, Cebpb, Rgs14, Timp2, Mmp14, Mmp13, Syk, Man2a1, Fcgr4, Rab7b, Fcgr3, Cd84, Clec4e, Irak3, Mmp9, Atxn1, Il17ra, Igf1, Ccr1, Ly9, Met, Il1a, Cbln1, Lpl, Nlrp3, Hilpda, F3, Spp1, Tlr6, Cxcl1, Hbegf, Ccr2, Il12a, Cav1, Slamf6, Plpp3, Edn1, Itgb2, Tlr2, Igf1r, Inhba, Pdpn, Epha4, Fn1, Gj…
regulation of cellular component movement	79 of 574 genes, 13.8%	895 of 24524 genes, 3.6%	6.33e-21	Dab2, Pparg, Pdgfrb, F7, Cd63, Ceacam1, Acvr1b, Vcl, Src, Sod2, Ano6, Mtus1, Nrp1, Spata13, Cxcl2, Mmp14, Sell, Nov, Slamf8, Fpr2, Mmp9, Thbs4, Igf1, Bst1, Ccr1, Pla2g7, Adam15, Met, Dach1, Il1a, F3, Rffl, Cxcl1, Hbegf, Ccr2, Il12a, Cav1, Plpp3, Edn1, Tlr2, Igf1r, Pld1, Pdpn, Fn1, Gja5, C5ar1, Ripk3, Thbs1, Gab1, Cd81, Ccdc125, Myo1f, Hif1a, Slc8b1, Flrt2, Csf1r, Notch1, Ccl2, Gpnmb, Ecm1, Ptafr,…
cellular response to chemical stimulus	151 of 574 genes, 26.3%	2764 of 24524 genes, 11.3%	1.56e-20	Lcn2, Pparg, Arg1, Pdgfrb, Hvcn1, Fam20c, Ccl7, Src, Ano6, Nrp1, P2rx7, Srxn1, Trem1, Pde8a, Cxcl2, Rbfox2, Timp2, Aldh3b1, Syk, Sell, Nov, Fcgr4, Slamf8, Pon3, Fpr2, Rnf149, Irak3, Calcrl, Mmp9, Pid1, Il17ra, Igf1, Bst1, Abca1, Pla2g4a, Creb3l1, Met, Il1a, Prdx5, Phgdh, Nucb2, F3, S100a8, Spp1, Gm4951, Tlr6, Il12a, Cav1, Edn1, Itgb2, Tlr2, Igf1r, Saa3, Inhba, Csf3r, Epha4, Dusp6, Thbs1, Gab1, Sg…
regulation of locomotion	78 of 574 genes, 13.6%	890 of 24524 genes, 3.6%	2.01e-20	Dab2, Pparg, Pdgfrb, F7, Cav2, Cd63, Ceacam1, Acvr1b, Vcl, Src, Sod2, Ano6, Trim13, Mtus1, Nrp1, Spata13, Cxcl2, Mmp14, Sell, Nov, Slamf8, Fpr2, Mmp9, Thbs4, Igf1, Bst1, Ccr1, Pla2g7, Adam15, Met, Dach1, Il1a, F3, Rffl, Cxcl1, Hbegf, Ccr2, Il12a, Plpp3, Edn1, Tlr2, Igf1r, Pld1, Pdpn, Fn1, C5ar1, Ripk3, Thbs1, Gab1, Cd81, Ccdc125, Myo1f, Hif1a, Slc8b1, Flrt2, Csf1r, Notch1, Ccl2, Gpnmb, Ecm1, Ptaf…
locomotion	110 of 574 genes, 19.2%	1647 of 24524 genes, 6.7%	2.45e-20	Pik3c2a, Tns1, Dab2, Rcan1, Pparg, Pdgfrb, F7, Cav2, Cd63, Ceacam1, Acvr1b, Tns3, Ccl7, Vcl, Src, Sod2, Ano6, Trim13, Mtus1, Nrp1, Spata13, Trem1, Cxcl2, Rbfox2, Mmp14, Sdc1, Syk, Sell, Nov, Fmnl3, Slamf8, Fpr2, Fcgr3, Mmp9, Thbs4, Il17ra, Igf1, Bst1, Ccr1, Pla2g7, Adam15, Met, Dach1, Il1a, F3, S100a8, Spp1, Rffl, Cxcl1, Hbegf, Ccr2, Il12a, Plpp3, Edn1, Itgb2, Tlr2, Pld1, Igf1r, Saa3, Sirpa, Pdpn…
myeloid leukocyte migration	36 of 574 genes, 6.3%	177 of 24524 genes, 0.7%	5.92e-20	Itgb2, Csf3r, C5ar1, Ccl7, Thbs1, Ano6, Mcoln2, Mtus1, Trem1, Cxcl2, Mmp14, Syk, Ccl2, Sell, Nov, Fpr2, Slamf8, Fcgr3, Cmklr1, Cxcl5, Thbs4, Ccr1, Bst1, Il17ra, Cxcl3, Pf4, Pla2g7, Ccl6, Il1a, S100a8, Spp1, Cxcl1, Trem3, Ccr2, Mapk14, Edn1
leukocyte migration	45 of 574 genes, 7.8%	306 of 24524 genes, 1.2%	2.09e-19	Itgb2, Tlr2, F7, Csf3r, C5ar1, Ripk3, Ccl7, Thbs1, Ano6, Mcoln2, Mtus1, Slc8b1, Trem1, Cxcl2, Mmp14, Syk, Fpr1, Sell, Ccl2, Nov, Slamf8, Ecm1, Fpr2, Fcgr3, Ptafr, Cmklr1, Cxcl5, Mmp9, Thbs4, Ccr1, Bst1, Il17ra, Cxcl3, Pf4, Pla2g7, Ccl6, Il1a, S100a8, Spp1, Cxcl1, Trem3, Ccr2, Il12a, Mapk14, Edn1
regulation of multicellular organismal process	152 of 574 genes, 26.5%	2873 of 24524 genes, 11.7%	2.69e-19	Lipg, Anpep, Pilrb1, Pparg, Arg1, Pdgfrb, Maf, Fam20c, Acvr1b, Src, Ano6, Adora2b, Nrp1, P2rx7, Trps1, Rbfox2, Timp2, Syk, Nov, Fcgr4, Slamf8, Irak3, Calcrl, Mmp9, Il17ra, Igf1, Ly9, Creb3l1, Met, Il1a, Cbln1, Lpl, F3, Spp1, Tlr6, Il12a, Cav1, Edn1, Itgb2, Tlr2, Igf1r, Inhba, Pdpn, Lrpap1, Csf3r, Epha4, Dusp6, Thbs1, Gab1, Cd28, Slc11a1, Sgk1, Sh3pxd2b, Hif1a, Tnfrsf26, Flrt2, Notch1, Tlr1, Ccl2,…
response to chemical	191 of 574 genes, 33.3%	4119 of 24524 genes, 16.8%	5.91e-19	Lcn2, Pparg, Arg1, Pdgfrb, Hvcn1, Fam20c, Ccl7, Src, Ano6, Nrp1, P2rx7, Srxn1, Trem1, Pde8a, Cxcl2, Rbfox2, Timp2, Aldh3b1, Syk, Sell, Nov, Fcgr4, Slamf8, Pon3, Fpr2, Rnf149, Irak3, Calcrl, Mmp9, Pid1, Il17ra, Igf1, Abca1, Bst1, Pla2g4a, Creb3l1, Met, Il1a, Prdx5, Lpl, Phgdh, Nucb2, Hp, F3, S100a8, Spp1, Gm4951, Tlr6, Il12a, Cav1, Edn1, Itgb2, Tlr2, Pld1, Igf1r, Saa3, Inhba, Ang, Csf3r, Epha4, Du…
immune response	101 of 574 genes, 17.6%	1484 of 24524 genes, 6.1%	6.09e-19	Lcn2, Cd300lf, Arg2, Tnfrsf1b, Pparg, H60b, Arg1, Lcp2, Ceacam1, Osm, Ccl7, Src, March1, Adora2b, Trim13, Cd38, P2rx7, Trem1, Cxcl2, Syk, Rab7b, Slamf8, Fpr2, Fcgr3, Cd84, Clec4e, Irak3, Mr1, Ccr1, Ly9, Adam15, Il1a, Nlrp3, S100a8, Tlr6, Cxcl1, Irg1, Ccr2, Il12a, Cav1, Slamf6, Itgb2, Tlr2, Clec4d, Igf1r, Ptx3, Smpdl3b, Padi4, Hmox1, C5ar1, Fcrlb, Ripk3, Tlr7, Mrc1, Cd28, Slc11a1, Myo1f, Cmtm3, No…
positive regulation of response to stimulus	120 of 574 genes, 20.9%	1994 of 24524 genes, 8.1%	1.04e-18	Dab2, Cd300lf, Arg2, Arg1, Lcp2, Pdgfrb, F7, Cav2, Cd63, Ceacam1, Acvr1b, Osm, Ccl7, Src, Hpse, Ano6, Adora2b, Trim13, Cd38, Nrp1, P2rx7, Trps1, Pde8a, Cxcl2, Timp2, Syk, Sell, Nov, Rab7b, Fpr2, Fcgr3, Cd84, Fgd4, Irak3, Mmp9, Thbs4, Il17ra, Igf1, Ccr1, Sepn1, Pla2g4a, A630033H20Rik, Pla2g7, Gadd45a, Met, Il1a, Nlrp3, F3, S100a8, Tlr6, Cxcl1, Irg1, Tspan5, Hbegf, Ccr2, Il12a, Cav1, Slamf6, Plpp3,…
leukocyte chemotaxis	36 of 574 genes, 6.3%	192 of 24524 genes, 0.8%	1.1e-18	Itgb2, F7, Csf3r, C5ar1, Ccl7, Thbs1, Ano6, Mtus1, Slc8b1, Trem1, Cxcl2, Syk, Ccl2, Sell, Nov, Fpr2, Slamf8, Fcgr3, Cmklr1, Cxcl5, Thbs4, Ccr1, Bst1, Il17ra, Cxcl3, Pf4, Pla2g7, Ccl6, S100a8, Spp1, Cxcl1, Trem3, Ccr2, Il12a, Mapk14, Edn1
positive regulation of cell migration	54 of 574 genes, 9.4%	469 of 24524 genes, 1.9%	1.28e-18	Tlr2, Dab2, Pld1, Igf1r, Pdpn, Pdgfrb, F7, Fn1, Acvr1b, C5ar1, Src, Thbs1, Gab1, Sod2, Myo1f, Ano6, Nrp1, Hif1a, Csf1r, Cxcl2, Notch1, Mmp14, Sell, Ccl2, Gpnmb, Fpr2, Ptafr, Mmp9, Mmp2, Cmklr1, Cxcl5, Thbs4, Ccr1, Igf1, P2rx4, Camk2d, Cxcl3, Pf4, Pla2g7, Sash1, Plau, Met, Il1a, Dock1, Lpar1, F3, Cxcl1, Ccr2, Hbegf, Il12a, Mapk14, Plpp3, Zc3h12a, Edn1
positive regulation of cell motility	54 of 574 genes, 9.4%	487 of 24524 genes, 2.0%	7.55e-18	Tlr2, Dab2, Pld1, Igf1r, Pdpn, Pdgfrb, F7, Fn1, Acvr1b, C5ar1, Src, Thbs1, Gab1, Sod2, Myo1f, Ano6, Nrp1, Hif1a, Csf1r, Cxcl2, Notch1, Mmp14, Sell, Ccl2, Gpnmb, Fpr2, Ptafr, Mmp9, Mmp2, Cmklr1, Cxcl5, Thbs4, Ccr1, Igf1, P2rx4, Camk2d, Cxcl3, Pf4, Pla2g7, Sash1, Plau, Met, Il1a, Dock1, Lpar1, F3, Cxcl1, Ccr2, Hbegf, Il12a, Mapk14, Plpp3, Zc3h12a, Edn1
positive regulation of immune system process	76 of 574 genes, 13.2%	939 of 24524 genes, 3.8%	1e-17	Cd300lf, Arg1, Lcp2, F7, Ceacam1, Acvr1b, Hcar2, Ano6, Adora2b, Cd38, P2rx7, Cxcl2, Mmp14, Syk, Sell, Rab7b, Fpr2, Fcgr3, Cd84, Irak3, Mmp9, Thbs4, Igf1, Bst1, Ccr1, Pla2g7, Il1a, Nlrp3, Tlr6, Cxcl1, Irg1, Ccr2, Il12a, Cav1, Slamf6, Edn1, Itgb2, Tlr2, Inhba, Smpdl3b, Hmox1, C5ar1, Tlr7, Thbs1, Cd28, Cd81, Cmtm3, Slc11a1, Cd59a, Hif1a, Tlr8, Trem2, Csf1r, Dcstamp, Tlr1, Fpr1, Ccl2, Tlr4, C3, Cd36,…
positive regulation of response to external stimulus	41 of 574 genes, 7.1%	278 of 24524 genes, 1.1%	1.65e-17	Tlr2, Igf1r, Arg1, Pdgfrb, F7, Fn1, C5ar1, Thbs1, Cd28, Ano6, Adora2b, Nrp1, Cxcl2, Sell, Ccl2, Tlr4, C3, Fpr2, Fcgr3, Cmklr1, Cxcl5, Thbs4, Ccr1, Il17ra, Cxcl3, P2rx4, Pla2g4a, Pf4, Pla2g7, Sash1, Met, Lpar1, S100a8, Scarf1, Tlr6, Cxcl1, Irg1, Ccr2, Il12a, Mapk14, Edn1
chemotaxis	56 of 574 genes, 9.8%	533 of 24524 genes, 2.2%	1.74e-17	Itgb2, Saa3, Pdgfrb, F7, Epha4, Csf3r, Fn1, C5ar1, Ccl7, Thbs1, Gab1, Ano6, Cmtm3, Mtus1, Nrp1, Tnfrsf26, Slc8b1, Flrt2, Trem1, Ear2, Csf1r, Cxcl2, Notch1, Syk, Fpr1, Sell, Ccl2, Nov, Slamf8, Fpr2, Fcgr3, Ptafr, Cmklr1, Cxcl5, Thbs4, Ccr1, Bst1, Il17ra, P2rx4, Cxcl3, Pf4, Pla2g7, Met, Ccrl2, Ccl6, Lpar1, Eng, S100a8, Spp1, Cxcl1, Trem3, Ccr2, Hbegf, Il12a, Mapk14, Edn1
taxis	56 of 574 genes, 9.8%	535 of 24524 genes, 2.2%	2.09e-17	Itgb2, Saa3, Pdgfrb, F7, Epha4, Csf3r, Fn1, C5ar1, Ccl7, Thbs1, Gab1, Ano6, Cmtm3, Mtus1, Nrp1, Tnfrsf26, Slc8b1, Flrt2, Trem1, Ear2, Csf1r, Cxcl2, Notch1, Syk, Fpr1, Sell, Ccl2, Nov, Slamf8, Fpr2, Fcgr3, Ptafr, Cmklr1, Cxcl5, Thbs4, Ccr1, Bst1, Il17ra, P2rx4, Cxcl3, Pf4, Pla2g7, Met, Ccrl2, Ccl6, Lpar1, Eng, S100a8, Spp1, Cxcl1, Trem3, Ccr2, Hbegf, Il12a, Mapk14, Edn1
cell surface receptor signaling pathway	131 of 574 genes, 22.8%	2382 of 24524 genes, 9.7%	2.32e-17	Dtx4, Lcn2, Pilrb1, Pparg, Arg1, Pdgfrb, Fam20c, Acvr1b, Ccl7, Src, Ano6, Adora2b, Nrp1, P2rx7, Trps1, Cxcl2, Syk, Nov, Fpr2, Irak3, Calcrl, Mmp9, Pid1, Igf1, Met, Adgre4, Il1a, Cbln1, Nucb2, Hp, F3, Il12a, Cav1, Edn1, Pilrb2, Pilra, Itgb2, Tlr2, Clec4d, Igf1r, Inhba, Plaur, Epha4, Dusp6, Thbs1, Gab1, Cd28, Sgms1, Cd81, Hif1a, Flrt2, Trem2, Mir221, Notch1, Ccl2, Tspan32, Acsl1, Glrx, Cd36, Tspan4…
positive regulation of locomotion	55 of 574 genes, 9.6%	518 of 24524 genes, 2.1%	2.44e-17	Tlr2, Dab2, Pld1, Igf1r, Pdpn, Pdgfrb, F7, Cav2, Fn1, Acvr1b, C5ar1, Src, Thbs1, Gab1, Sod2, Myo1f, Ano6, Nrp1, Hif1a, Csf1r, Cxcl2, Notch1, Mmp14, Sell, Ccl2, Gpnmb, Fpr2, Ptafr, Mmp9, Mmp2, Cmklr1, Cxcl5, Thbs4, Ccr1, Igf1, P2rx4, Camk2d, Cxcl3, Pf4, Pla2g7, Sash1, Plau, Met, Il1a, Dock1, Lpar1, F3, Cxcl1, Ccr2, Hbegf, Il12a, Mapk14, Plpp3, Zc3h12a, Edn1
positive regulation of cellular component movement	54 of 574 genes, 9.4%	501 of 24524 genes, 2.0%	2.82e-17	Tlr2, Dab2, Pld1, Igf1r, Pdpn, Pdgfrb, F7, Fn1, Acvr1b, C5ar1, Src, Thbs1, Gab1, Sod2, Myo1f, Ano6, Nrp1, Hif1a, Csf1r, Cxcl2, Notch1, Mmp14, Sell, Ccl2, Gpnmb, Fpr2, Ptafr, Mmp9, Mmp2, Cmklr1, Cxcl5, Thbs4, Ccr1, Igf1, P2rx4, Camk2d, Cxcl3, Pf4, Pla2g7, Sash1, Plau, Met, Il1a, Dock1, Lpar1, F3, Cxcl1, Ccr2, Hbegf, Il12a, Mapk14, Plpp3, Zc3h12a, Edn1
regulation of response to stress	84 of 574 genes, 14.6%	1157 of 24524 genes, 4.7%	6.8e-17	Dab2, Cd300lf, Arg2, Tnfrsf1b, Pparg, Arg1, F7, Ceacam1, Sod2, Hpse, Ano6, Adora2b, Pde8a, Syk, Nov, Rab7b, Slamf8, Fcgr3, Fgd4, Irak3, Calcrl, Il17ra, Bst1, Ccr1, Sepn1, Pla2g4a, Gadd45a, Creb3l1, Met, Il1a, Nlrp3, S100a8, Tlr6, Cxcl1, Irg1, Hbegf, Ccr2, Il12a, Cav1, Slamf6, Plpp3, Edn1, Hk3, Tlr2, Igf1r, Pdpn, Smpdl3b, Epha4, Tlr7, Thbs1, Gab1, Cd28, Myo1f, Penk, Cd59a, Nos2, Hif1a, Tlr8, Enpp4…
regulation of signal transduction	135 of 574 genes, 23.5%	2543 of 24524 genes, 10.4%	1.13e-16	Pparg, Arg1, Pdgfrb, Fam20c, Acvr1b, Ccl7, Src, Adora2b, Nrp1, P2rx7, Spata13, Trps1, Pde8a, Timp2, Syk, Nov, Fpr2, Rnf149, Irak3, Mmp9, Pid1, Igf1, Bst1, Abca1, Gadd45a, Creb3l1, Met, Dusp7, Fgd6, Il1a, Cbln1, Nucb2, F3, S100a8, Tlr6, Il12a, Cav1, Edn1, Tlr2, Igf1r, Inhba, Smpdl3b, Plaur, Epha4, Ralgapa2, Dgkz, Dusp6, Thbs1, Gab1, Cd28, Sgms1, Ccdc125, Cd81, Hif1a, Flrt2, Trem2, Rhoh, Notch1, Tl…
response to organic substance	147 of 574 genes, 25.6%	2934 of 24524 genes, 12.0%	3.1e-16	Pparg, Arg1, Pdgfrb, Fam20c, Ccl7, Src, Nrp1, P2rx7, Pde8a, Cxcl2, Rbfox2, Timp2, Syk, Sell, Fcgr4, Fpr2, Irak3, Calcrl, Pid1, Il17ra, Igf1, Abca1, Pla2g4a, Creb3l1, Il1a, Lpl, Nucb2, F3, Spp1, Gm4951, Tlr6, Il12a, Cav1, Itgb2, Tlr2, Pld1, Igf1r, Saa3, Inhba, Ang, Epha4, Dusp6, Thbs1, Gab1, Slc11a1, Cd81, Sgk1, Ephx1, Scd1, Hif1a, Tnfrsf26, Flrt2, Trem2, Mir221, Notch1, Tlr1, Ccl2, Acsl1, Glrx, C…
response to stimulus	317 of 574 genes, 55.2%	9037 of 24524 genes, 36.8%	4.26e-16	Dtx4, Anpep, Pparg, Pdgfrb, Hvcn1, Acvr1b, Ccl7, Src, March1, P2rx7, Srxn1, Trps1, Trem1, Cxcl2, Pon3, Rnf149, Tifa, Mmp9, Igf1, Abca1, Bst1, Ly9, Gpsm2, Gadd45a, Met, Gpx3, Dusp7, Fgd6, Adgre4, Il1a, Lpl, Phgdh, Nucb2, F3, S100a8, Spp1, Gm4951, Tlr6, Il12a, Pilra, Tlr2, Pld1, Nrg4, Igf1r, Unc119, Inhba, Smpdl3b, Epha4, Fcrlb, Dgkz, Dusp6, Gab1, Cd28, Ocrl, Ccdc125, Cd81, Sgk1, Olfr111, Ephx1, Sc…
transport	187 of 574 genes, 32.6%	4233 of 24524 genes, 17.3%	5.04e-16	Pik3c2a, Lipg, Slc39a14, Anpep, Lcn2, Slc16a7, Pparg, Arg1, Pdgfrb, Slc20a1, Hvcn1, Src, Ano6, Adora2b, Slc6a12, Nrp1, P2rx7, Trem1, Hgsnat, Syk, Mcoln3, Nov, Fpr2, Calcrl, Msr1, Mmp9, Hnmt, Pid1, Il17ra, Igf1, Abca1, Pla2g4a, Atp6v0d2, Creb3l1, Met, Snx7, Il1a, Cbln1, Slc2a1, Slc16a10, Lpl, Nucb2, S100a8, Spp1, Tlr6, Slc44a1, Cav1, Edn1, Itgb2, Tlr2, Tmem38b, G630090E17Rik, Unc119, Inhba, Sirpa,…
granulocyte migration	28 of 574 genes, 4.9%	127 of 24524 genes, 0.5%	5.35e-16	Sell, Ccl2, Itgb2, Slamf8, Fcgr3, Cxcl5, Cmklr1, Thbs4, Il17ra, Bst1, Cxcl3, Csf3r, Pf4, C5ar1, Ccl7, Thbs1, Ccl6, Il1a, Mcoln2, S100a8, Spp1, Trem1, Cxcl1, Cxcl2, Trem3, Mapk14, Syk, Edn1
movement of cell or subcellular component	107 of 574 genes, 18.6%	1810 of 24524 genes, 7.4%	1.18e-15	Pik3c2a, Tns1, Dab2, Pparg, Pdgfrb, F7, Cd63, Ceacam1, Acvr1b, Tns3, Ccl7, Vcl, Src, Sod2, Ano6, Mtus1, Nrp1, Spata13, Trem1, Cxcl2, Rbfox2, Mmp14, Sdc1, Syk, Sell, Nov, Fmnl3, Slamf8, Fpr2, Fcgr3, Mmp9, Thbs4, Il17ra, Igf1, Bst1, Ccr1, Pla2g7, Adam15, Met, Dach1, Il1a, F3, S100a8, Spp1, Rffl, Cxcl1, Hbegf, Ccr2, Il12a, Cav1, Plpp3, Edn1, Itgb2, Tlr2, Pld1, Igf1r, Saa3, Sirpa, Pdpn, Ang, Csf3r, E…
regulation of leukocyte migration	32 of 574 genes, 5.6%	180 of 24524 genes, 0.7%	1.27e-15	Sell, Ccl2, Nov, Tlr2, Slamf8, Fpr2, Ecm1, Ptafr, Mmp9, Cxcl5, Cmklr1, Thbs4, F7, Bst1, Ccr1, Cxcl3, Pf4, Pla2g7, C5ar1, Ripk3, Thbs1, Il1a, Ano6, Mtus1, Slc8b1, Cxcl1, Cxcl2, Ccr2, Mmp14, Mapk14, Il12a, Edn1
regulation of chemotaxis	32 of 574 genes, 5.6%	185 of 24524 genes, 0.8%	2.99e-15	Pdgfrb, F7, Fn1, C5ar1, Thbs1, Ano6, Mtus1, Nrp1, Slc8b1, Cxcl2, Notch1, Ccl2, Sell, Nov, Fpr2, Slamf8, Cmklr1, Cxcl5, Ccr1, Bst1, Thbs4, Cxcl3, P2rx4, Pf4, Pla2g7, Met, Lpar1, Cxcl1, Ccr2, Il12a, Mapk14, Edn1
response to molecule of bacterial origin	42 of 574 genes, 7.3%	336 of 24524 genes, 1.4%	3.07e-15	Tlr2, Tnfrsf1b, Ptger2, C5ar1, Wfdc21, Mrc1, Slc11a1, Nos2, Scarb1, Tnfrsf26, Mir342, P2rx7, Trem2, Cxcl2, Cebpb, Mgst1, Tlr1, Ccl2, Tlr4, Fcgr4, Cd84, Cd36, Irak3, Ptafr, Slpi, Cxcl5, Tnfrsf21, Abca1, Cxcl3, Acp5, Pf4, Sash1, Fcgr2b, Mir223, Nlrp3, Tlr6, Cxcl1, Irg1, Il12a, Mapk14, Cd14, Zc3h12a
regulation of defense response	53 of 574 genes, 9.2%	537 of 24524 genes, 2.2%	3.44e-15	Tlr2, Cd300lf, Arg2, Tnfrsf1b, Pparg, Arg1, Smpdl3b, Ceacam1, Tlr7, Cd28, Myo1f, Penk, Adora2b, Nos2, Cd59a, Tlr8, Mefv, Tlr1, Il27, Tspan32, Tlr4, Nov, Rab7b, Slamf8, C3, Fcgr3, Cd36, Calcrl, Irak3, Cxcl5, Mmp2, Ccr1, Bst1, Il17ra, Pla2g4a, Aoah, Acp5, Slc7a2, Fcgr2b, Ereg, Nlrp3, S100a8, Nlrc4, Tlr6, Cxcl1, Irg1, Ccr2, Cav1, Il12a, Mapk14, Slamf6, Cd14, Zc3h12a
positive regulation of biological process	226 of 574 genes, 39.4%	5670 of 24524 genes, 23.1%	3.78e-15	Lipg, Lcn2, Pparg, Arg1, Pdgfrb, Ets2, Maf, Fam20c, Acvr1b, Tsc22d1, Ccl7, Src, Ano6, Adora2b, Nrp1, P2rx7, Trps1, Pde8a, Cxcl2, Tpd52, Timp2, Syk, Sell, Nov, Fcgr4, Fpr2, Irak3, Calcrl, Msr1, Mmp9, Hnmt, Pid1, Il17ra, Igf1, Abca1, Bst1, Pla2g4a, Ly9, Gpsm2, Gadd45a, Creb3l1, Met, Il1a, Cbln1, Prdx5, Lpl, Nucb2, Hp, F3, S100a8, Spp1, Tlr6, Il12a, Cav1, Edn1, Itgb2, Tlr2, Pld1, Igf1r, Unc119, Inhb…
regulation of biological quality	164 of 574 genes, 28.6%	3565 of 24524 genes, 14.5%	5.29e-15	Lipg, Slc39a14, Anpep, Lcn2, Pparg, Pdgfrb, Hsd11b1, Acvr1b, Parvb, Src, Ano6, Adora2b, Slc6a12, Nrp1, P2rx7, Cxcl2, Rbfox2, Syk, Nov, Fcgr4, Slamf8, Pon3, Fpr2, Rnf149, Msr1, Mmp9, Hnmt, Pid1, Igf1, Abca1, Pla2g4a, Gpsm2, Atp6v0d2, Met, Retsat, Il1a, Cbln1, Dmxl2, Prdx5, Lpl, Phgdh, Nucb2, F3, Spp1, Tlr6, Cav1, Edn1, Gas7, Itgb2, Tlr2, Igf1r, Inhba, Pdpn, Epha4, Fabp3, Thbs1, Tmem97, Slc39a4, Sl…
establishment of localization	188 of 574 genes, 32.8%	4359 of 24524 genes, 17.8%	5.34e-15	Pik3c2a, Lipg, Slc39a14, Anpep, Lcn2, Slc16a7, Pparg, Arg1, Pdgfrb, Slc20a1, Hvcn1, Src, Ano6, Adora2b, Slc6a12, Nrp1, P2rx7, Trem1, Hgsnat, Syk, Mcoln3, Nov, Fpr2, Calcrl, Msr1, Mmp9, Hnmt, Pid1, Il17ra, Igf1, Abca1, Pla2g4a, Gpsm2, Atp6v0d2, Creb3l1, Met, Snx7, Il1a, Cbln1, Slc2a1, Slc16a10, Lpl, Nucb2, S100a8, Spp1, Tlr6, Slc44a1, Cav1, Edn1, Itgb2, Tlr2, Tmem38b, G630090E17Rik, Unc119, Inhba,…
regulation of intracellular signal transduction	97 of 574 genes, 16.9%	1580 of 24524 genes, 6.4%	6.17e-15	Dab2, Rcan1, Pdgfrb, F7, Cav2, Ceacam1, Osm, Ccl7, Src, Sod2, Hpse, Adora2b, Trim13, Nrp1, P2rx7, Spata13, Pde8a, Rgs14, Timp2, Syk, Nov, Fpr2, Cd84, Fgd4, Rnf149, Irak3, Cyth4, Mmp9, Igf1, Bst1, Abca1, Ccr1, Sepn1, A630033H20Rik, Gadd45a, Creb3l1, Met, Dusp7, Fgd6, Arhgef37, Il1a, Nucb2, Nlrp3, F3, S100a8, Rffl, Tlr6, Hbegf, Il12a, Cav1, Edn1, Tlr2, Wwc2, Igf1r, Inhba, Plaur, Epha4, Ralgapa2, Fn…
regulation of cell communication	146 of 574 genes, 25.4%	3022 of 24524 genes, 12.3%	1.18e-14	Pparg, Arg1, Pdgfrb, Fam20c, Acvr1b, Ccl7, Src, Adora2b, Nrp1, P2rx7, Spata13, Trps1, Pde8a, Timp2, Syk, Nov, Fpr2, Rnf149, Irak3, Mmp9, Pid1, Igf1, Bst1, Abca1, Gadd45a, Creb3l1, Met, Dusp7, Fgd6, Il1a, Cbln1, Nucb2, F3, S100a8, Spp1, Tlr6, Il12a, Cav1, Edn1, Tlr2, Igf1r, Inhba, Smpdl3b, Plaur, Epha4, Ralgapa2, Dgkz, Dusp6, Thbs1, Gab1, Cd28, Sgms1, Ica1, Ccdc125, Cd81, Hif1a, Flrt2, Trem2, Rhoh…
positive regulation of cytokine production	45 of 574 genes, 7.8%	401 of 24524 genes, 1.6%	1.2e-14	Tlr2, Agpat2, C5ar1, Src, Tlr7, Thbs1, Cd28, Slc11a1, Hpse, Adora2b, Mcoln2, Hif1a, Tlr8, P2rx7, Il1f6, Il1f9, Csf1r, Cebpb, Tlr1, Syk, Ccl2, Il27, Tlr4, Rab7b, C3, Cd84, Clec4e, Clec5a, Fcgr3, Cd36, Ptafr, Il17ra, Ly9, Pf4, Il1a, Lpl, Ereg, Hilpda, Nlrp3, Tlr6, Ccr2, Il12a, Mapk14, Slamf6, Cd14
response to oxygen-containing compound	92 of 574 genes, 16.0%	1464 of 24524 genes, 6.0%	1.23e-14	Lcn2, Tnfrsf1b, Pparg, Ptger2, F7, Cav2, Areg, Gk, Ccl7, Wfdc21, Src, Sod2, Cd38, Mir342, P2rx7, Pde8a, Cxcl2, Cebpb, Dgat2, Mgst1, Sell, Fcgr4, Fpr2, Cd84, Irak3, Calcrl, Mmp9, Pid1, Igf1, Abca1, Met, Prdx5, Nucb2, Nlrp3, Hp, Spp1, Tlr6, Cxcl1, Irg1, Il12a, Cav1, Hk3, Tlr2, Igf1r, Pld1, Inhba, Epha4, Sort1, Hmox1, Six1, C5ar1, Mir222, Thbs1, Mrc1, Slc11a1, Rhoq, Sgk1, Nos2, Scd1, Scarb1, Hif1a, …
reactive oxygen species metabolic process	36 of 574 genes, 6.3%	254 of 24524 genes, 1.0%	1.67e-14	Itgb2, Tlr2, Arg2, Pdgfrb, Ptx3, Ripk3, Thbs1, Sod2, Nos2, Sh3pxd2b, Hif1a, P2rx7, Gla, Syk, Tlr4, Fpr2, Pon3, Cd36, Igf1, Pid1, P2rx4, Acp5, Gadd45a, Gpx3, Met, Plau, Slc7a2, Prdx5, Hp, Tlr6, Cxcl1, Irg1, Mapk14, Cav1, Zc3h12a, Edn1
regulation of leukocyte chemotaxis	25 of 574 genes, 4.4%	109 of 24524 genes, 0.4%	1.75e-14	Sell, Ccl2, Nov, Slamf8, Fpr2, Cxcl5, Cmklr1, Thbs4, F7, Bst1, Ccr1, Cxcl3, Pf4, Pla2g7, C5ar1, Thbs1, Ano6, Mtus1, Slc8b1, Cxcl1, Cxcl2, Ccr2, Il12a, Mapk14, Edn1
granulocyte chemotaxis	25 of 574 genes, 4.4%	109 of 24524 genes, 0.4%	1.75e-14	Sell, Ccl2, Itgb2, Fcgr3, Cxcl5, Cmklr1, Thbs4, Il17ra, Bst1, Cxcl3, Csf3r, Pf4, C5ar1, Ccl7, Thbs1, Ccl6, S100a8, Spp1, Trem1, Cxcl1, Cxcl2, Trem3, Mapk14, Syk, Edn1
regulation of signaling	146 of 574 genes, 25.4%	3044 of 24524 genes, 12.4%	2.27e-14	Pparg, Arg1, Pdgfrb, Fam20c, Acvr1b, Ccl7, Src, Adora2b, Nrp1, P2rx7, Spata13, Trps1, Pde8a, Timp2, Syk, Nov, Fpr2, Rnf149, Irak3, Mmp9, Pid1, Igf1, Bst1, Abca1, Gadd45a, Creb3l1, Met, Dusp7, Fgd6, Il1a, Cbln1, Nucb2, F3, S100a8, Spp1, Tlr6, Il12a, Cav1, Edn1, Tlr2, Igf1r, Inhba, Smpdl3b, Plaur, Epha4, Ralgapa2, Dgkz, Dusp6, Thbs1, Gab1, Cd28, Sgms1, Ica1, Ccdc125, Cd81, Hif1a, Flrt2, Trem2, Rhoh…
intracellular signal transduction	123 of 574 genes, 21.4%	2374 of 24524 genes, 9.7%	5.96e-14	Pik3c2a, Dab2, Tnfrsf1b, Rcan1, Lcp2, Ptger2, Pdgfrb, F7, Cav2, Ceacam1, Osm, Ccl7, Src, Sod2, Hpse, Adora2b, Trim13, Nrp1, P2rx7, Spata13, Pde8a, Cebpb, Rgs14, Timp2, Syk, Nov, Fpr2, Cd84, Fgd4, Rnf149, Irak3, Calcrl, Cyth4, Tifa, Mmp9, Igf1, Bst1, Abca1, Ccr1, Sepn1, A630033H20Rik, Gpsm2, Gadd45a, Adam15, Creb3l1, Met, Dusp7, Fgd6, Arhgef37, Sirpb1a, Il1a, Nucb2, Nlrp3, F3, S100a8, Rffl, Tlr6, …
neutrophil migration	24 of 574 genes, 4.2%	104 of 24524 genes, 0.4%	7.04e-14	Sell, Ccl2, Itgb2, Slamf8, Fcgr3, Cxcl5, Thbs4, Bst1, Cxcl3, Csf3r, Pf4, C5ar1, Ccl7, Ccl6, Il1a, Mcoln2, S100a8, Spp1, Trem1, Cxcl2, Cxcl1, Trem3, Syk, Edn1
response to wounding	47 of 574 genes, 8.2%	462 of 24524 genes, 1.9%	1.06e-13	Slc7a11, Vwf, Igf1r, Pdpn, F7, Epha4, Fn1, Hmox1, Ceacam1, Thbs1, Sod2, Slc11a1, Hpse, Ano6, Hif1a, Tnc, Enpp4, F5, Dcbld2, Serpinb2, Sdc1, Syk, Ccl2, Tspan32, Tlr4, Nov, C3, Slc1a2, Lox, Cd36, Mmp2, F13a1, Igf1, Sepn1, Pf4, Plau, Il1a, Myof, F10, Eng, F3, Scarf1, Ccr2, Hbegf, Cav1, Mapk14, Plpp3
wound healing	40 of 574 genes, 7.0%	338 of 24524 genes, 1.4%	1.48e-13	Slc7a11, Vwf, Pdpn, F7, Fn1, Hmox1, Ceacam1, Thbs1, Slc11a1, Hpse, Ano6, Hif1a, Enpp4, F5, Dcbld2, Serpinb2, Sdc1, Syk, Ccl2, Tspan32, Tlr4, Nov, C3, Lox, Cd36, F13a1, Igf1, Sepn1, Pf4, Plau, Il1a, Myof, F10, Eng, F3, Ccr2, Hbegf, Cav1, Mapk14, Plpp3
response to bacterium	60 of 574 genes, 10.5%	746 of 24524 genes, 3.0%	2.99e-13	Tlr2, Clec4d, Arg2, Tnfrsf1b, Pld1, Ptger2, C5ar1, Wfdc21, Mrc1, Lyz2, Slc11a1, Myo1f, Nos2, Scd1, Scarb1, Tnfrsf26, Mir342, P2rx7, Trem2, Trem1, Cxcl2, Lyz1, Cebpb, Mgst1, Tlr1, Syk, Ccl2, Tlr4, Fcgr4, Slamf8, Cd84, Clec4e, Cd36, Stab1, Slpi, Ptafr, Iigp1, Irak3, Cxcl5, Tnfrsf21, Abca1, Mr1, Cxcl3, Pf4, Acp5, Sash1, Fcgr2b, Mir223, Nlrp3, Hp, Nlrc4, Tlr6, Cxcl1, Trem3, Irg1, Cav1, Il12a, Mapk14,…
positive regulation of chemotaxis	26 of 574 genes, 4.5%	134 of 24524 genes, 0.5%	3.09e-13	Sell, Ccl2, Fpr2, Pdgfrb, Cxcl5, Cmklr1, Thbs4, F7, Ccr1, P2rx4, Cxcl3, Pf4, Fn1, Pla2g7, C5ar1, Met, Thbs1, Ano6, Lpar1, Nrp1, Cxcl2, Cxcl1, Ccr2, Mapk14, Il12a, Edn1
cytokine secretion	31 of 574 genes, 5.4%	208 of 24524 genes, 0.8%	8.57e-13	Tlr4, Tlr2, Arg2, Clec5a, Clec4e, Cd84, Lcp2, Cd36, Tnfrsf21, Il17ra, Abca1, Fn1, Src, Il1a, Nos2, Lpl, Mcoln2, Nlrp3, Nlrc4, Tlr8, P2rx7, Tlr6, Trem1, Csf1r, Trem3, Notch1, Mapk14, Cd14, Zc3h12a, Tlr1, Syk
innate immune response	62 of 574 genes, 10.8%	812 of 24524 genes, 3.3%	1.04e-12	Tlr2, Lcn2, Clec4d, Cd300lf, Arg2, Pparg, H60b, Arg1, Ptx3, Smpdl3b, Padi4, Ceacam1, Ccl7, Src, Tlr7, Mrc1, Slc11a1, Myo1f, Trim13, Nos2, Mcoln2, Tlr8, Trem2, Il1f6, Il1f9, Csf1r, Clec4a2, Mefv, Tlr1, Syk, Ccl2, Il27, Tlr4, Rab7b, Slamf8, C3, Cd84, Clec4e, Clec5a, Cd36, Slpi, Iigp1, Irak3, Mmp2, Raet1d, Mr1, Ccr1, Ly9, Adam15, C1rb, Ccl6, Nlrp3, Ereg, S100a8, Nlrc4, Tlr6, Irg1, C1ra, Cav1, Il12a,…
secretion by cell	68 of 574 genes, 11.8%	959 of 24524 genes, 3.9%	1.42e-12	Pik3c2a, Dab2, Arg2, Pparg, Lcp2, Ceacam1, Osm, Src, Hcar2, Adora2b, Cd38, P2rx7, Trem1, Sdc1, Mmp13, Syk, Nov, Cd84, Clec4e, Fcgr3, Ccr1, Abca1, Igf1, Il17ra, Creb3l1, Cbln1, Il1a, Lpl, Nucb2, Nlrp3, Spp1, Tlr6, Ccr2, Edn1, Itgb2, Tlr2, Inhba, Ang, Fn1, Gja5, Hmox1, Slc30a1, Ica1, Myo1f, Mcoln2, Nos2, Hif1a, Slc8b1, Tlr8, Csf1r, Notch1, Tlr1, Atp13a2, Tlr4, Glrx, Scamp1, Clec5a, Cd36, Ptafr, Tnf…
peptide secretion	51 of 574 genes, 8.9%	581 of 24524 genes, 2.4%	2.14e-12	Tlr2, Arg2, Pparg, Lcp2, Ang, Gja5, Fn1, Ceacam1, Src, Ica1, Hcar2, Nos2, Mcoln2, Cd38, Hif1a, Tlr8, Slc8b1, P2rx7, Trem1, Csf1r, Notch1, Mmp13, Tlr1, Syk, Atp13a2, Tlr4, Nov, Glrx, Cd84, Clec4e, Clec5a, Cd36, Tnfrsf21, Abca1, Igf1, Il17ra, Cbln1, Il1a, Lpl, Nucb2, Nlrp3, S100a8, Nlrc4, Tlr6, Trem3, Kcnn4, Mapk14, Dgat1, Cd14, Zc3h12a, Edn1
secretion	73 of 574 genes, 12.7%	1091 of 24524 genes, 4.4%	2.26e-12	Pik3c2a, Anpep, Dab2, Arg2, Pparg, Lcp2, Ceacam1, Osm, Src, Hcar2, Adora2b, Cd38, P2rx7, Trem1, Sdc1, Mmp13, Syk, Nov, Cd84, Clec4e, Fcgr3, Il17ra, Igf1, Ccr1, Abca1, Pla2g4a, Creb3l1, Il1a, Cbln1, Lpl, Nucb2, Nlrp3, S100a8, Spp1, Tlr6, Ccr2, Cav1, Edn1, Itgb2, Tlr2, Inhba, Ang, Cyp4f18, Fn1, Gja5, Hmox1, Slc30a1, Ica1, Myo1f, Mcoln2, Nos2, Hif1a, Tlr8, Slc8b1, Csf1r, Notch1, Tlr1, Atp13a2, Tlr4,…
positive regulation of leukocyte migration	25 of 574 genes, 4.4%	134 of 24524 genes, 0.5%	3.22e-12	Sell, Ccl2, Tlr2, Fpr2, Ptafr, Mmp9, Cxcl5, Cmklr1, Thbs4, F7, Ccr1, Cxcl3, Pf4, Pla2g7, C5ar1, Thbs1, Ano6, Il1a, Cxcl2, Cxcl1, Ccr2, Mmp14, Il12a, Mapk14, Edn1
neutrophil chemotaxis	21 of 574 genes, 3.7%	88 of 24524 genes, 0.4%	3.51e-12	Sell, Ccl2, Itgb2, Fcgr3, Cxcl5, Thbs4, Bst1, Cxcl3, Csf3r, Pf4, C5ar1, Ccl7, Ccl6, S100a8, Spp1, Trem1, Cxcl2, Cxcl1, Trem3, Syk, Edn1
response to lipopolysaccharide	37 of 574 genes, 6.4%	317 of 24524 genes, 1.3%	3.64e-12	Tnfrsf1b, Ptger2, Wfdc21, Mrc1, Slc11a1, Nos2, Scarb1, Tnfrsf26, Mir342, P2rx7, Trem2, Cxcl2, Cebpb, Mgst1, Ccl2, Fcgr4, Tlr4, Cd84, Cd36, Irak3, Ptafr, Slpi, Cxcl5, Tnfrsf21, Abca1, Cxcl3, Acp5, Pf4, Sash1, Mir223, Nlrp3, Cxcl1, Irg1, Mapk14, Il12a, Cd14, Zc3h12a
regulation of transport	102 of 574 genes, 17.8%	1897 of 24524 genes, 7.7%	5.83e-12	Pik3c2a, Lipg, Anpep, Dab2, Cd300lf, Arg2, Pparg, Arg1, Pdgfrb, Cd63, Hvcn1, Ceacam1, Osm, Src, Hcar2, Ano6, Adora2b, Cd38, P2rx7, Apoc2, Sdc1, Mmp13, Syk, Nov, Best1, Cd84, Clec4e, Fcgr3, Mmp9, Hnmt, Pid1, Il17ra, Igf1, Abca1, Ccr1, Sepn1, Pla2g4a, Met, Sirpb1a, Il1a, Lpl, Nucb2, Nlrp3, S100a8, Spp1, Tlr6, Cxcl1, Ccr2, Cav1, Edn1, Itgb2, Tlr2, Unc119, Inhba, Sirpa, Ang, Ptx3, Lrpap1, Cyp4f18, Fn…
response to biotic stimulus	70 of 574 genes, 12.2%	1037 of 24524 genes, 4.2%	6.18e-12	Lcn2, Arg2, Tnfrsf1b, Arg1, Ptger2, Ceacam1, Wfdc21, Mir342, P2rx7, Trem1, Cxcl2, Lyz1, Cebpb, Mgst1, Syk, Fcgr4, Slamf8, Cd84, Clec4e, Irak3, Mr1, Abca1, Il17ra, Adam15, Nlrp3, Hp, Tlr6, Cxcl1, Irg1, Cav1, Il12a, Tlr2, Clec4d, Pld1, Ptx3, C5ar1, Tlr7, Lyz2, Mrc1, Myo1f, Slc11a1, Nos2, Scarb1, Scd1, Tnfrsf26, Tlr8, Trem2, Tlr1, Il27, Ccl2, Tspan32, Tlr4, Cd36, Iigp1, Ptafr, Slpi, Stab1, Cxcl5, Tn…
positive regulation of intracellular signal transduction	63 of 574 genes, 11.0%	870 of 24524 genes, 3.5%	7.22e-12	Tlr2, Dab2, Igf1r, Pdgfrb, F7, Cav2, Epha4, Ceacam1, C5ar1, Ripk3, Osm, Ccl7, Src, Tlr7, Thbs1, Gab1, Cd28, Hpse, Cd81, Adora2b, Trim13, Nrp1, P2rx7, Trem2, Pde8a, Csf1r, Notch1, Timp2, Tlr1, Syk, Ccl2, Tlr4, Gpnmb, Glrx, C3, Fpr2, Cd84, Cd36, Fgd4, Cxcl5, Igf1, Ccr1, P2rx4, Camk2d, A630033H20Rik, Pf4, Gadd45a, Sash1, Met, Fcgr2b, Il1a, Ccl6, Lpar1, F10, F3, S100a8, Tlr6, Hbegf, Il12a, Cav1, Cd14…
response to other organism	68 of 574 genes, 11.8%	991 of 24524 genes, 4.0%	7.3e-12	Lcn2, Arg2, Tnfrsf1b, Arg1, Ptger2, Wfdc21, Mir342, P2rx7, Trem1, Cxcl2, Lyz1, Cebpb, Mgst1, Syk, Fcgr4, Slamf8, Cd84, Clec4e, Irak3, Mr1, Abca1, Il17ra, Nlrp3, Hp, Tlr6, Cxcl1, Irg1, Cav1, Il12a, Tlr2, Clec4d, Pld1, Ptx3, C5ar1, Tlr7, Lyz2, Mrc1, Myo1f, Slc11a1, Nos2, Scarb1, Scd1, Tnfrsf26, Tlr8, Trem2, Tlr1, Il27, Ccl2, Tspan32, Tlr4, Cd36, Iigp1, Ptafr, Slpi, Stab1, Cxcl5, Tnfrsf21, Cxcl3, Ac…
positive regulation of phosphorus metabolic process	71 of 574 genes, 12.4%	1066 of 24524 genes, 4.3%	7.51e-12	Dab2, Pdgfrb, Cav2, Areg, Ceacam1, Acvr1b, Osm, Ccl7, Src, Adora2b, Nrp1, P2rx7, Pde8a, Timp2, Apoc2, Syk, Fpr2, Cd84, Fgd4, Mmp9, Thbs4, Pid1, Igf1, Ccr1, Gadd45a, Met, Il1a, Tlr6, Hbegf, Il12a, Cav1, Plpp3, Edn1, Tlr2, Igf1r, Unc119, Inhba, Ang, Epha4, Fabp3, Plaur, C5ar1, Ripk3, Gab1, Thbs1, Cd81, Slc11a1, Nos2, Trem2, Csf1r, Notch1, Tlr1, Ccl2, Tlr4, Gpnmb, Acsl1, C3, Cd36, Ptafr, Fzd1, Camk2…
positive regulation of phosphate metabolic process	71 of 574 genes, 12.4%	1066 of 24524 genes, 4.3%	7.51e-12	Dab2, Pdgfrb, Cav2, Areg, Ceacam1, Acvr1b, Osm, Ccl7, Src, Adora2b, Nrp1, P2rx7, Pde8a, Timp2, Apoc2, Syk, Fpr2, Cd84, Fgd4, Mmp9, Thbs4, Pid1, Igf1, Ccr1, Gadd45a, Met, Il1a, Tlr6, Hbegf, Il12a, Cav1, Plpp3, Edn1, Tlr2, Igf1r, Unc119, Inhba, Ang, Epha4, Fabp3, Plaur, C5ar1, Ripk3, Gab1, Thbs1, Cd81, Slc11a1, Nos2, Trem2, Csf1r, Notch1, Tlr1, Ccl2, Tlr4, Gpnmb, Acsl1, C3, Cd36, Ptafr, Fzd1, Camk2…
response to external biotic stimulus	68 of 574 genes, 11.8%	993 of 24524 genes, 4.0%	8.06e-12	Lcn2, Arg2, Tnfrsf1b, Arg1, Ptger2, Wfdc21, Mir342, P2rx7, Trem1, Cxcl2, Lyz1, Cebpb, Mgst1, Syk, Fcgr4, Slamf8, Cd84, Clec4e, Irak3, Mr1, Abca1, Il17ra, Nlrp3, Hp, Tlr6, Cxcl1, Irg1, Cav1, Il12a, Tlr2, Clec4d, Pld1, Ptx3, C5ar1, Tlr7, Lyz2, Mrc1, Myo1f, Slc11a1, Nos2, Scarb1, Scd1, Tnfrsf26, Tlr8, Trem2, Tlr1, Il27, Ccl2, Tspan32, Tlr4, Cd36, Iigp1, Ptafr, Slpi, Stab1, Cxcl5, Tnfrsf21, Cxcl3, Ac…
cellular response to stimulus	262 of 574 genes, 45.6%	7404 of 24524 genes, 30.2%	8.86e-12	Dtx4, Anpep, Pparg, Pdgfrb, Hvcn1, Acvr1b, Ccl7, Src, P2rx7, Srxn1, Trps1, Trem1, Cxcl2, Pon3, Rnf149, Tifa, Mmp9, Igf1, Abca1, Bst1, Gpsm2, Gadd45a, Met, Dusp7, Fgd6, Adgre4, Il1a, Lpl, Phgdh, Nucb2, F3, S100a8, Spp1, Gm4951, Tlr6, Il12a, Pilra, Tlr2, Pld1, Nrg4, Igf1r, Inhba, Smpdl3b, Epha4, Dgkz, Dusp6, Gab1, Cd28, Ocrl, Ccdc125, Cd81, Sgk1, Olfr111, Trem2, Mir221, Rgl1, Ccl2, Atp13a2, Rdh11, …
response to lipid	59 of 574 genes, 10.3%	784 of 24524 genes, 3.2%	1.11e-11	Tlr2, Dab2, Tnfrsf1b, Pparg, Inhba, Ptger2, F7, Areg, Mir222, Wfdc21, Src, Mrc1, Slc11a1, Sgk1, Nos2, Scd1, Scarb1, Tnfrsf26, Mir342, P2rx7, Trem2, Fosl2, Mir221, Cxcl2, Cebpb, Rbfox2, Dgat2, Mgst1, Ccl2, Tlr4, Fcgr4, Glrx, Cd84, Lox, Cd36, Slpi, Ptafr, Irak3, Cxcl5, Mmp2, Tnfrsf21, Pid1, Abca1, Igf1, Cxcl3, Pf4, Acp5, Sash1, Mir223, Lpar1, Nlrp3, Spp1, Cxcl1, Irg1, Cav1, Il12a, Mapk14, Cd14, Zc3…
regulation of immune response	58 of 574 genes, 10.1%	761 of 24524 genes, 3.1%	1.11e-11	Itgb2, Tlr2, Clec4d, Cd300lf, Arg2, Pparg, Arg1, Lcp2, Smpdl3b, Hmox1, Fcrlb, Ceacam1, C5ar1, Ripk3, Tlr7, Cd28, Slc11a1, Myo1f, Cmtm3, Adora2b, Cd38, Cd59a, Tlr8, P2rx7, Tlr1, Syk, Fpr1, Il27, Tlr4, Rab7b, Slamf8, C3, Ecm1, Fpr2, Cd84, Clec4e, Fcgr3, Cd36, Ptafr, Irak3, Mmp2, Tnfrsf21, Ccr1, C1rb, Fcgr2b, Nlrp3, Ereg, Nlrc4, Tlr6, Irg1, Ccr2, Mapk14, C1ra, Cav1, Il12a, Kcnn4, Slamf6, Cd14
positive regulation of cellular process	199 of 574 genes, 34.7%	5089 of 24524 genes, 20.8%	1.44e-11	Lcn2, Pparg, Arg1, Pdgfrb, Ets2, Maf, Fam20c, Acvr1b, Tsc22d1, Ccl7, Src, Ano6, Adora2b, Nrp1, P2rx7, Trps1, Pde8a, Cxcl2, Tpd52, Timp2, Syk, Sell, Nov, Fpr2, Calcrl, Msr1, Mmp9, Hnmt, Pid1, Il17ra, Igf1, Bst1, Pla2g4a, Gpsm2, Gadd45a, Creb3l1, Met, Il1a, Cbln1, Lpl, Nucb2, Hp, F3, S100a8, Spp1, Tlr6, Il12a, Cav1, Edn1, Itgb2, Tlr2, Pld1, Igf1r, Unc119, Inhba, Sirpa, Pdpn, Ang, Plaur, Fabp3, Epha…
positive regulation of transport	70 of 574 genes, 12.2%	1059 of 24524 genes, 4.3%	1.77e-11	Lipg, Dab2, Cd300lf, Pparg, Pdgfrb, Cd63, Ceacam1, Src, Hcar2, Ano6, Adora2b, Cd38, P2rx7, Sdc1, Mmp13, Syk, Cd84, Clec4e, Fcgr3, Hnmt, Abca1, Ccr1, Igf1, Il17ra, Pla2g4a, Met, Sirpb1a, Il1a, Lpl, Nucb2, Nlrp3, S100a8, Spp1, Cxcl1, Cav1, Edn1, Itgb2, Tlr2, Ang, Sirpa, Ptx3, Cyp4f18, Tlr7, Rhoq, Slc11a1, Sgk1, Hif1a, Tlr8, Csf1r, Tlr1, Ugcg, Ccl2, Atp13a2, Tlr4, Glrx, C3, Clec5a, Slc1a2, Cd36, Pta…
myeloid leukocyte activation	28 of 574 genes, 4.9%	188 of 24524 genes, 0.8%	2.51e-11	Tspan32, Tlr4, Itgb2, Fcgr4, Tlr2, Pilrb1, Fpr2, Cd300lf, Fcgr3, Cd84, Lcp2, Ptafr, Cxcl5, Ptpre, Hmox1, Tlr7, Thbs1, Slc7a2, Myo1f, Slc11a1, Adora2b, Tlr8, Tlr6, Rhoh, Ccr2, Dcstamp, Tlr1, Syk
positive regulation of leukocyte chemotaxis	20 of 574 genes, 3.5%	86 of 24524 genes, 0.4%	2.92e-11	Sell, Ccl2, Fpr2, Cxcl5, Cmklr1, Thbs4, F7, Ccr1, Cxcl3, Pf4, Pla2g7, C5ar1, Thbs1, Ano6, Cxcl2, Cxcl1, Ccr2, Il12a, Mapk14, Edn1
protein secretion	47 of 574 genes, 8.2%	538 of 24524 genes, 2.2%	3.78e-11	Tlr2, Arg2, Lcp2, Ang, Gja5, Fn1, Ceacam1, Src, Ica1, Hcar2, Nos2, Mcoln2, Cd38, Hif1a, Tlr8, Slc8b1, P2rx7, Trem1, Csf1r, Notch1, Mmp13, Tlr1, Syk, Atp13a2, Tlr4, Nov, Glrx, Cd84, Clec4e, Clec5a, Cd36, Tnfrsf21, Abca1, Igf1, Il17ra, Cbln1, Il1a, Lpl, Nlrp3, Nlrc4, Tlr6, Trem3, Kcnn4, Mapk14, Dgat1, Cd14, Zc3h12a
positive regulation of protein phosphorylation	64 of 574 genes, 11.1%	927 of 24524 genes, 3.8%	3.99e-11	Dab2, Pdgfrb, Cav2, Areg, Ceacam1, Acvr1b, Osm, Ccl7, Src, Nrp1, P2rx7, Pde8a, Timp2, Syk, Fpr2, Cd84, Fgd4, Mmp9, Thbs4, Ccr1, Igf1, Gadd45a, Met, Il1a, Tlr6, Hbegf, Il12a, Cav1, Plpp3, Edn1, Tlr2, Igf1r, Inhba, Unc119, Ang, Epha4, Plaur, C5ar1, Ripk3, Gab1, Thbs1, Cd81, Slc11a1, Trem2, Csf1r, Notch1, Tlr1, Ccl2, Gpnmb, Tlr4, Acsl1, C3, Cd36, Fzd1, Camk2d, Sash1, Fcgr2b, Ccl6, Lpar1, Eng, Ereg, …
signal transduction	218 of 574 genes, 38.0%	5839 of 24524 genes, 23.8%	4.94e-11	Pik3c2a, Dtx4, Anpep, Lcn2, Pilrb1, Pparg, Arg1, Pdgfrb, Fam20c, Acvr1b, Ccl7, Src, Ano6, Adora2b, Nrp1, P2rx7, Spata13, Trps1, Pde8a, Cxcl2, Rbfox2, Timp2, Syk, Nov, Fpr2, Rnf149, Irak3, Calcrl, Tifa, Mmp9, Pid1, Igf1, Abca1, Bst1, Gpsm2, Gadd45a, Creb3l1, Met, Dusp7, Fgd6, Adgre4, Il1a, Cbln1, Lpl, Nucb2, Hp, F3, S100a8, Tlr6, Il12a, Cav1, Edn1, Pilrb2, Pilra, Itgb2, Tlr2, Stac2, Clec4d, Pld1, …
organic substance transport	118 of 574 genes, 20.6%	2444 of 24524 genes, 10.0%	5.48e-11	Lipg, Abcd3, Slc16a7, Dab2, Arg2, Pparg, Arg1, Lcp2, Emb, Cd63, Tcn2, Selenbp1, Ceacam1, Src, Hcar2, Ano6, Adora2b, Cd38, P2rx7, Trem1, Apoc2, Mmp13, Syk, Nov, Rab7b, Fcgr3, Cd84, Clec4e, Calcrl, Msr1, Hnmt, Pid1, Il17ra, Igf1, Abca1, Pla2g4a, Slc28a2, 2610002M06Rik, Stard5, Met, Snx7, Il1a, Cbln1, Slc2a1, Lpl, Nucb2, Nlrp3, S100a8, Spp1, Rffl, Tlr6, Slc44a1, Cav1, Snx18, Edn1, Tlr2, Slc7a11, G63…
blood vessel morphogenesis	48 of 574 genes, 8.4%	568 of 24524 genes, 2.3%	6.87e-11	Itgb2, Anpep, Pparg, Pdgfrb, Ang, Gja5, Fn1, Hmox1, Six1, Ceacam1, C5ar1, Myo1e, Thbs1, Gab1, Hpse, Adora2b, Cd59a, Nrp1, Hif1a, Notch1, Syk, Ccl2, Nov, Fmnl3, C3, Ecm1, Lox, Cd36, Stab1, Calcrl, Mmp9, Mmp2, Pf4, Sash1, Adam15, Plau, Mmp19, Il1a, Lrp1, Eng, Ereg, F3, Ccr2, Hbegf, Cav1, Mapk14, Zc3h12a, Edn1
homeostatic process	92 of 574 genes, 16.0%	1683 of 24524 genes, 6.9%	7e-11	Lipg, Slc39a14, Anpep, Lcn2, Pparg, Pdgfrb, Gk, Ceacam1, Acvr1b, Ampd3, Src, Sod2, Hcar2, Ano6, Cd38, Slc6a12, P2rx7, Cxcl2, Rbfox2, Dgat2, Apoc2, Syk, Nov, Fcgr4, Slamf8, Fpr2, Igf1, Abca1, Ccr1, Sepn1, Pla2g4a, A630033H20Rik, Slc28a2, Atp6v0d2, Slc40a1, Met, Il1a, Dmxl2, Prdx5, Lpl, Nucb2, Spp1, Cxcl1, Ccr2, Cav1, Edn1, Hk3, Igf1r, Pygl, Inhba, Car4, Fabp3, Gja5, Hmox1, C5ar1, Slc31a1, Ripk3, S…
regulation of reactive oxygen species metabolic process	27 of 574 genes, 4.7%	181 of 24524 genes, 0.7%	7.37e-11	Tlr4, Itgb2, Tlr2, Pon3, Fpr2, Arg2, Cd36, Pdgfrb, Ptx3, Pid1, Igf1, Acp5, Gadd45a, Ripk3, Plau, Thbs1, Sod2, Hp, Hif1a, Gla, Tlr6, Cxcl1, Irg1, Cav1, Mapk14, Zc3h12a, Syk
angiogenesis	43 of 574 genes, 7.5%	465 of 24524 genes, 1.9%	7.56e-11	Itgb2, Anpep, Pparg, Pdgfrb, Ang, Fn1, Hmox1, Ceacam1, C5ar1, Thbs1, Gab1, Hpse, Adora2b, Cd59a, Nrp1, Hif1a, Notch1, Syk, Ccl2, Nov, Fmnl3, C3, Ecm1, Cd36, Stab1, Calcrl, Mmp2, Mmp9, Pf4, Sash1, Adam15, Plau, Mmp19, Il1a, Eng, Ereg, F3, Ccr2, Hbegf, Cav1, Mapk14, Zc3h12a, Edn1
positive regulation of signal transduction	79 of 574 genes, 13.8%	1329 of 24524 genes, 5.4%	8.4e-11	Dab2, Cd300lf, Pdgfrb, F7, Cav2, Cd63, Ceacam1, Acvr1b, Osm, Ccl7, Src, Hpse, Adora2b, Trim13, Nrp1, P2rx7, Trps1, Pde8a, Timp2, Syk, Nov, Fpr2, Cd84, Fgd4, Mmp9, Igf1, Ccr1, A630033H20Rik, Gadd45a, Met, Il1a, F3, S100a8, Tlr6, Tspan5, Hbegf, Il12a, Cav1, Edn1, Tlr2, Igf1r, Inhba, Epha4, Plaur, C5ar1, Ripk3, Tlr7, Gab1, Thbs1, Cd28, Cd81, Cmtm3, Hif1a, Trem2, Csf1r, Notch1, Tlr1, Ccl2, Tlr4, Gpnm…
regulation of cell proliferation	89 of 574 genes, 15.5%	1607 of 24524 genes, 6.6%	9.51e-11	Dab2, Arg2, Tnfrsf1b, Pparg, Arg1, Ptger2, Pdgfrb, Cav2, Areg, Ceacam1, Tsc22d1, Tns3, Osm, Src, Sod2, Hpse, Adora2b, Cd38, Cxcl2, Cebpb, Tpd52, Timp2, Syk, Nov, Calcrl, Mmp9, Atxn1, Thbs4, Pid1, Igf1, Bst1, Sepn1, Pla2g4a, Mitf, Dach1, Tet1, Il1a, Ptges, Hilpda, F3, Cxcl1, Hbegf, Ccr2, Il12a, Cav1, Edn1, Tlr2, Igf1r, Inhba, Ang, Pdpn, Ctsl, Fn1, Hmox1, Six1, C5ar1, Ripk3, Thbs1, Cd28, Cd81, Nos2…
cell proliferation	101 of 574 genes, 17.6%	1952 of 24524 genes, 8.0%	9.65e-11	Lipg, Dab2, Arg2, Tnfrsf1b, Pparg, Arg1, Ptger2, Pdgfrb, Cav2, Areg, Ceacam1, Tsc22d1, Tns3, Osm, Src, Sod2, Hpse, Adora2b, Cd38, P2rx7, Cxcl2, Cebpb, Tpd52, Timp2, Mmp14, Syk, Nov, Calcrl, Mmp9, Atxn1, Thbs4, Pid1, Igf1, Bst1, Sepn1, Pla2g4a, Asah2, Mitf, Met, Dach1, Tet1, Il1a, Ptges, Hilpda, F3, Cxcl1, Hbegf, Ccr2, Il12a, Cav1, Slamf6, Edn1, Tgfbi, Itgb2, Tlr2, Igf1r, Inhba, Pdpn, Ang, Ctsl, F…
regulation of phosphorus metabolic process	91 of 574 genes, 15.9%	1665 of 24524 genes, 6.8%	1e-10	Dab2, Rcan1, Pdgfrb, Hsd11b1, Cav2, Areg, Fam20c, Ceacam1, Acvr1b, Osm, Ccl7, Src, Adora2b, Nrp1, P2rx7, Pde8a, Rgs14, Timp2, Apoc2, Syk, Slamf8, Fpr2, Cd84, Fgd4, Rnf149, Irak3, Mmp9, Atxn1, Thbs4, Pid1, Igf1, Bst1, Ccr1, Gadd45a, Met, Dusp7, Il1a, Tlr6, Hbegf, Il12a, Cav1, Plpp3, Edn1, Itgb2, Tlr2, Igf1r, Unc119, Inhba, Ang, Plaur, Epha4, Fabp3, Fn1, C5ar1, Ripk3, Dusp6, Tlr7, Thbs1, Gab1, Slc1…
positive regulation of MAPK cascade	43 of 574 genes, 7.5%	474 of 24524 genes, 1.9%	1.47e-10	Tlr2, Dab2, Igf1r, Pdgfrb, Cav2, Epha4, Ceacam1, C5ar1, Osm, Ccl7, Src, Thbs1, Gab1, Cd81, Nrp1, P2rx7, Trem2, Pde8a, Csf1r, Notch1, Timp2, Syk, Ccl2, Tlr4, Gpnmb, C3, Fpr2, Cd84, Cd36, Fgd4, Ccr1, Igf1, Camk2d, Gadd45a, Sash1, Met, Fcgr2b, Ccl6, Il1a, Lpar1, Tlr6, Zc3h12a, Edn1
transmembrane receptor protein tyrosine kinase signaling pathway	46 of 574 genes, 8.0%	537 of 24524 genes, 2.2%	1.51e-10	Pilrb2, Pilra, Pilrb1, Igf1r, Lcp2, Pdgfrb, F7, Areg, Cav2, Plaur, Epha4, Sort1, Cd63, Fam20c, Ceacam1, Myo1e, Src, Dusp6, Thbs1, Gab1, Rhoq, Cd59a, Nrp1, Hif1a, Flrt2, Csf1r, Notch1, Rgs14, Syk, Ccl2, Glrx, Atxn1, Mmp9, Pid1, Igf1, Ptpre, Met, Adgre4, Ptpn12, Myof, Lrp1, F3, Ereg, Nucb2, Hbegf, Mapk14
lipid localization	36 of 574 genes, 6.3%	338 of 24524 genes, 1.4%	1.54e-10	Lipg, Abcd3, Dab2, Pparg, Inhba, Fabp3, Cyp4f18, Thbs1, Ano6, Nos2, Scarb1, P2rx7, Osbpl3, Apoc2, Dgat2, Syk, Acsl1, C3, Cd36, Msr1, Abca1, Pla2g4a, Stard5, Il1a, Lrp1, Lpl, Hilpda, Nucb2, Slc27a1, Spp1, Cav1, Kcnn4, Plin2, Dgat1, Zc3h12a, Edn1
regulation of molecular function	113 of 574 genes, 19.7%	2333 of 24524 genes, 9.5%	1.86e-10	Dab2, Arg2, Tnfrsf1b, Rcan1, Pparg, Pdgfrb, Cav2, Ceacam1, Ccl7, Src, Chchd10, Sod2, Cst7, Adora2b, Trim13, P2rx7, Gla, Rgs14, Timp2, Apoc2, Syk, Rab7b, Slamf8, Fpr2, Cd84, Fgd4, Serpinb8, Irak3, Mmp9, Igf1, Sepn1, Gadd45a, Adam15, Met, Dusp7, Arhgef37, Prdx5, Nlrp3, Hp, F3, S100a8, Serpinb12, Rffl, Tlr6, Irg1, Cav1, Snx18, Ralgds, Plpp3, Edn1, Itgb2, Tlr2, Igf1r, Unc119, Ang, Ptx3, Lrpap1, Plaur…
cellular response to organic substance	112 of 574 genes, 19.5%	2303 of 24524 genes, 9.4%	1.88e-10	Dab2, Cd300lf, Tnfrsf1b, Pparg, Arg1, Itgb5, Ptger2, Pdgfrb, Cav2, Cd63, Fam20c, Ceacam1, Osm, Ccl7, Src, Nrp1, Mir342, P2rx7, Pde8a, Cxcl2, Cebpb, Rbfox2, Timp2, Dgat2, Syk, Fcgr4, Rab7b, Fpr2, Cd84, Cd68, Irak3, Calcrl, Pid1, Il17ra, Igf1, Abca1, Ccr1, Sepn1, Creb3l1, Ptpn12, Il1a, Nucb2, Nlrp3, F3, Spp1, Rffl, Gm4951, Tlr6, Cxcl1, Irg1, Ccr2, Il12a, Cav1, Tlr2, Igf1r, Saa3, Inhba, Epha4, Sort1…
regulation of phosphate metabolic process	90 of 574 genes, 15.7%	1660 of 24524 genes, 6.8%	2.28e-10	Dab2, Rcan1, Pdgfrb, Hsd11b1, Cav2, Areg, Ceacam1, Acvr1b, Osm, Ccl7, Src, Adora2b, Nrp1, P2rx7, Pde8a, Rgs14, Timp2, Apoc2, Syk, Slamf8, Fpr2, Cd84, Fgd4, Rnf149, Irak3, Mmp9, Atxn1, Thbs4, Pid1, Igf1, Bst1, Ccr1, Gadd45a, Met, Dusp7, Il1a, Tlr6, Hbegf, Il12a, Cav1, Plpp3, Edn1, Itgb2, Tlr2, Igf1r, Unc119, Inhba, Ang, Epha4, Fabp3, Plaur, Fn1, C5ar1, Ripk3, Dusp6, Tlr7, Thbs1, Gab1, Slc11a1, Cd8…
regulation of catalytic activity	92 of 574 genes, 16.0%	1727 of 24524 genes, 7.0%	3.19e-10	Dab2, Arg2, Tnfrsf1b, Rcan1, Pparg, Pdgfrb, Cav2, Ceacam1, Ccl7, Src, Chchd10, Sod2, Cst7, Adora2b, P2rx7, Gla, Rgs14, Timp2, Apoc2, Syk, Slamf8, Fpr2, Fgd4, Serpinb8, Irak3, Mmp9, Igf1, Gadd45a, Met, Dusp7, Arhgef37, Prdx5, Nlrp3, Hp, F3, S100a8, Serpinb12, Rffl, Tlr6, Cav1, Snx18, Ralgds, Edn1, Igf1r, Unc119, Ang, Ptx3, Epha4, Plaur, Ralgapa2, Sort1, Ripk3, Dusp6, Wfdc18, Thbs1, Tbc1d2b, Gab1, …
regulation of MAPK cascade	52 of 574 genes, 9.1%	682 of 24524 genes, 2.8%	3.27e-10	Tlr2, Dab2, Igf1r, Inhba, Pdgfrb, Cav2, Epha4, Fn1, Ceacam1, C5ar1, Osm, Ccl7, Src, Dusp6, Thbs1, Gab1, Cd81, Nrp1, P2rx7, Trem2, Pde8a, Csf1r, Notch1, Rgs14, Timp2, Syk, Ccl2, Tlr4, Dusp4, Gpnmb, C3, Fpr2, Cd84, Cd36, Fgd4, Rnf149, Irak3, Ccr1, Igf1, Camk2d, Gadd45a, Sash1, Dusp7, Met, Fcgr2b, Ccl6, Il1a, Lpar1, Tlr6, Cav1, Zc3h12a, Edn1
positive regulation of phosphorylation	64 of 574 genes, 11.1%	973 of 24524 genes, 4.0%	3.68e-10	Dab2, Pdgfrb, Cav2, Areg, Ceacam1, Acvr1b, Osm, Ccl7, Src, Nrp1, P2rx7, Pde8a, Timp2, Syk, Fpr2, Cd84, Fgd4, Mmp9, Thbs4, Ccr1, Igf1, Gadd45a, Met, Il1a, Tlr6, Hbegf, Il12a, Cav1, Plpp3, Edn1, Tlr2, Igf1r, Inhba, Unc119, Ang, Epha4, Plaur, C5ar1, Ripk3, Gab1, Thbs1, Cd81, Slc11a1, Trem2, Csf1r, Notch1, Tlr1, Ccl2, Gpnmb, Tlr4, Acsl1, C3, Cd36, Fzd1, Camk2d, Sash1, Fcgr2b, Ccl6, Lpar1, Eng, Ereg, …
cell communication	232 of 574 genes, 40.4%	6487 of 24524 genes, 26.5%	4.96e-10	Pik3c2a, Dtx4, Anpep, Lcn2, Pilrb1, Pparg, Arg1, Pdgfrb, Fam20c, Acvr1b, Ccl7, Src, Ano6, Adora2b, Nrp1, P2rx7, Spata13, Trps1, Pde8a, Cxcl2, Rbfox2, Timp2, Syk, Nov, Fpr2, Rnf149, Irak3, Calcrl, Tifa, Mmp9, Pid1, Igf1, Abca1, Bst1, Gpsm2, Gadd45a, Creb3l1, Met, Dusp7, Fgd6, Adgre4, Il1a, Cbln1, Slc2a1, Lpl, Nucb2, Hp, F3, S100a8, Spp1, Tlr6, Il12a, Cav1, Edn1, Pilrb2, Pilra, Itgb2, Tlr2, Stac2, …
MAPK cascade	54 of 574 genes, 9.4%	739 of 24524 genes, 3.0%	5.93e-10	Tlr2, Dab2, Igf1r, Inhba, Pdgfrb, Cav2, Epha4, Fn1, Ceacam1, C5ar1, Osm, Ccl7, Src, Dusp6, Thbs1, Gab1, Slc11a1, Cd81, Nrp1, P2rx7, Trem2, Pde8a, Csf1r, Notch1, Rgs14, Timp2, Syk, Ccl2, Tlr4, Dusp4, Gpnmb, C3, Fpr2, Cd84, Cd36, Fgd4, Rnf149, Irak3, Ccr1, Igf1, Camk2d, Gadd45a, Sash1, Met, Dusp7, Fcgr2b, Ccl6, Il1a, Lpar1, Tlr6, Cav1, Mapk14, Zc3h12a, Edn1
signaling	230 of 574 genes, 40.1%	6428 of 24524 genes, 26.2%	6.61e-10	Pik3c2a, Dtx4, Anpep, Lcn2, Pilrb1, Pparg, Arg1, Pdgfrb, Fam20c, Acvr1b, Ccl7, Src, Ano6, Adora2b, Nrp1, P2rx7, Spata13, Trps1, Pde8a, Cxcl2, Rbfox2, Timp2, Syk, Nov, Fpr2, Rnf149, Irak3, Calcrl, Tifa, Mmp9, Pid1, Igf1, Abca1, Bst1, Gpsm2, Gadd45a, Creb3l1, Met, Dusp7, Fgd6, Adgre4, Il1a, Cbln1, Lpl, Nucb2, Hp, F3, S100a8, Spp1, Tlr6, Il12a, Cav1, Edn1, Pilrb2, Pilra, Itgb2, Tlr2, Stac2, Clec4d, …
regulation of secretion	56 of 574 genes, 9.8%	789 of 24524 genes, 3.2%	6.79e-10	Itgb2, Anpep, Tlr2, Dab2, Arg2, Pparg, Inhba, Ang, Cyp4f18, Gja5, Fn1, Hmox1, Ceacam1, Osm, Src, Slc30a1, Ica1, Hcar2, Adora2b, Nos2, Cd38, Hif1a, Tlr8, Slc8b1, P2rx7, Csf1r, Notch1, Sdc1, Mmp13, Tlr1, Syk, Atp13a2, Tlr4, Nov, Glrx, Cd84, Clec4e, Clec5a, Cd36, Ptafr, Tnfrsf21, Igf1, Il17ra, Il1a, Lpl, Nucb2, Nlrp3, S100a8, Spp1, Tlr6, Ccr2, Kcnn4, Mapk14, Cd14, Zc3h12a, Edn1
ion transport	82 of 574 genes, 14.3%	1466 of 24524 genes, 6.0%	6.87e-10	Pik3c2a, Slc39a14, Abcd3, Lcn2, Slc16a7, Arg2, Pparg, Arg1, Pdgfrb, Slc20a1, Emb, Tcn2, Hvcn1, Ano6, Lrrc8d, P2rx7, Apoc2, Syk, Mcoln3, Best1, Cd84, Fcgr3, Calcrl, Mmp9, Igf1, Abca1, Ccr1, Sepn1, Pla2g4a, Atp6v0d2, Slc40a1, Lrrc8b, Il1a, Slc2a1, Cxcl1, Slc44a1, Cav1, Edn1, Tmem38b, Slc7a11, G630090E17Rik, Slc36a4, Car4, Cyp4f18, Fabp3, Gja5, Slc31a1, Slc30a1, Thbs1, Clcn7, Slc39a4, Slc12a6, Slc11…
lipid metabolic process	72 of 574 genes, 12.5%	1196 of 24524 genes, 4.9%	7.43e-10	Pik3c2a, Lipg, Abcd3, Dab2, Agpat2, Pparg, Akr1b8, Pdgfrb, Hsd11b1, Pld3, Gk, Gdpd1, Gbgt1, Ceacam1, Src, Agpat3, Hcar2, Adora2b, Hacd4, P2rx7, Gla, Lipn, Dgat2, Apoc2, Fpr2, Igf1, Abca1, Gde1, Pla2g4a, Pla2g7, Asah2, Retsat, Il1a, Lpl, Ptges, Nucb2, Spp1, Irg1, Lpcat2, Cav1, Plpp3, Edn1, Igf1r, Pld1, Ang, Pdpn, Smpdl3b, Cyp4f18, Fabp3, B3galt2, Dgkz, Cd81, Ocrl, Sgms1, Scarb1, Scd1, Csf1r, Igfbp…
biological regulation	365 of 574 genes, 63.6%	11943 of 24524 genes, 48.7%	1.04e-09	Slc39a14, Dtx4, Anpep, Pparg, Pdgfrb, Hvcn1, Acvr1b, Ccl7, Src, Chchd10, Cst7, Slc6a12, P2rx7, Trps1, Cxcl2, Tpd52, Pon3, Serpinb8, Rnf149, Tifa, Mmp9, Igf1, Abca1, Bst1, Ly9, Gpsm2, Gadd45a, Atp6v0d2, Met, Dusp7, Fgd6, Dach1, Adgre4, Il1a, Dmxl2, Lpl, Phgdh, Nucb2, F3, S100a8, Spp1, Serpinb12, Tlr6, Btg3, Il12a, Gas7, Pilra, Tlr2, Pld1, Nrg4, Igf1r, Unc119, Inhba, Smpdl3b, Fabp3, Epha4, Vat1, Ct…
regulation of protein phosphorylation	77 of 574 genes, 13.4%	1342 of 24524 genes, 5.5%	1.15e-09	Dab2, Pdgfrb, Cav2, Areg, Ceacam1, Acvr1b, Osm, Ccl7, Src, Nrp1, P2rx7, Pde8a, Rgs14, Timp2, Syk, Fpr2, Cd84, Fgd4, Rnf149, Irak3, Mmp9, Thbs4, Pid1, Igf1, Bst1, Ccr1, Gadd45a, Met, Dusp7, Il1a, Tlr6, Hbegf, Il12a, Cav1, Plpp3, Edn1, Itgb2, Tlr2, Igf1r, Unc119, Inhba, Ang, Epha4, Plaur, Fn1, C5ar1, Ripk3, Dusp6, Tlr7, Thbs1, Gab1, Cd81, Slc11a1, Tlr8, Flrt2, Trem2, Csf1r, Notch1, Tlr1, Ccl2, Tlr4…
positive regulation of protein metabolic process	83 of 574 genes, 14.5%	1510 of 24524 genes, 6.2%	1.22e-09	Dab2, Tnfrsf1b, Pparg, Pdgfrb, Cav2, Areg, Ceacam1, Acvr1b, Osm, Ccl7, Src, Nrp1, P2rx7, Pde8a, Timp2, Syk, Fpr2, Cd84, Fcgr3, Fgd4, Mmp9, Thbs4, Igf1, Ccr1, Gadd45a, Met, Tet1, Il1a, Nlrp3, F3, S100a8, Tlr6, Hbegf, Ccr2, Il12a, Cav1, Plpp3, Edn1, Tlr2, Igf1r, Unc119, Inhba, Ang, Epha4, Plaur, C5ar1, Ripk3, Tlr7, Thbs1, Gab1, Cd28, Cd81, Dcun1d3, Slc11a1, Tlr8, Trem2, Csf1r, Notch1, Mefv, Tlr1, C…
positive regulation of cell communication	88 of 574 genes, 15.3%	1655 of 24524 genes, 6.7%	1.35e-09	Dab2, Cd300lf, Pdgfrb, F7, Cav2, Cd63, Ceacam1, Acvr1b, Osm, Ccl7, Src, Hpse, Hcar2, Adora2b, Trim13, Cd38, Nrp1, Mir342, P2rx7, Trps1, Pde8a, Rgs14, Timp2, Syk, Nov, Fpr2, Cd84, Fgd4, Mmp9, Igf1, Ccr1, A630033H20Rik, Gadd45a, Met, Il1a, Nucb2, F3, S100a8, Spp1, Tlr6, Tspan5, Hbegf, Il12a, Cav1, Edn1, Tlr2, Igf1r, Inhba, Plaur, Epha4, Gja5, C5ar1, Mir222, Ripk3, Tlr7, Thbs1, Gab1, Cd28, Cd81, Cmt…
signal transduction by protein phosphorylation	54 of 574 genes, 9.4%	755 of 24524 genes, 3.1%	1.39e-09	Tlr2, Dab2, Igf1r, Inhba, Pdgfrb, Cav2, Epha4, Fn1, Ceacam1, C5ar1, Osm, Ccl7, Src, Dusp6, Thbs1, Gab1, Slc11a1, Cd81, Nrp1, P2rx7, Trem2, Pde8a, Csf1r, Notch1, Rgs14, Timp2, Syk, Ccl2, Tlr4, Dusp4, Gpnmb, C3, Fpr2, Cd84, Cd36, Fgd4, Rnf149, Irak3, Ccr1, Igf1, Camk2d, Gadd45a, Sash1, Met, Dusp7, Fcgr2b, Ccl6, Il1a, Lpar1, Tlr6, Cav1, Mapk14, Zc3h12a, Edn1
regulation of secretion by cell	53 of 574 genes, 9.2%	736 of 24524 genes, 3.0%	1.79e-09	Itgb2, Tlr2, Dab2, Arg2, Pparg, Inhba, Ang, Gja5, Fn1, Hmox1, Ceacam1, Osm, Src, Slc30a1, Ica1, Hcar2, Adora2b, Nos2, Cd38, Hif1a, Tlr8, Slc8b1, P2rx7, Csf1r, Notch1, Sdc1, Mmp13, Tlr1, Syk, Atp13a2, Tlr4, Nov, Glrx, Cd84, Clec4e, Clec5a, Cd36, Ptafr, Tnfrsf21, Igf1, Il17ra, Il1a, Lpl, Nucb2, Nlrp3, Spp1, Tlr6, Ccr2, Kcnn4, Mapk14, Cd14, Zc3h12a, Edn1
tube development	66 of 574 genes, 11.5%	1066 of 24524 genes, 4.3%	2.36e-09	Anpep, Arg2, Pparg, Pdgfrb, Hsd11b1, Areg, Ceacam1, Tns3, Myo1e, Clmp, Src, Hpse, Adora2b, Nrp1, Mmp14, Syk, Man2a1, Nov, Fmnl3, Lox, Calcrl, Mmp9, Atxn1, Igf1, Sepn1, Gpsm2, Adam15, Met, Mmp19, Il1a, Phgdh, F3, Ccr2, Hbegf, Cav1, Edn1, Itgb2, Ang, Pdpn, Epha4, Fn1, Gja5, Hmox1, C5ar1, Six1, Gab1, Thbs1, Cd59a, Hif1a, Tnc, Notch1, Ccl2, Ecm1, C3, Cd36, Stab1, Mmp2, Fzd1, Pf4, Sash1, Plau, Lrp1, E…
regulation of phosphorylation	80 of 574 genes, 13.9%	1448 of 24524 genes, 5.9%	2.68e-09	Dab2, Pdgfrb, Cav2, Areg, Ceacam1, Acvr1b, Osm, Ccl7, Src, Nrp1, P2rx7, Pde8a, Rgs14, Timp2, Syk, Slamf8, Fpr2, Cd84, Fgd4, Rnf149, Irak3, Mmp9, Atxn1, Thbs4, Pid1, Igf1, Bst1, Ccr1, Gadd45a, Met, Dusp7, Il1a, Tlr6, Hbegf, Il12a, Cav1, Plpp3, Edn1, Itgb2, Tlr2, Igf1r, Unc119, Inhba, Ang, Epha4, Plaur, Fn1, C5ar1, Ripk3, Dusp6, Tlr7, Thbs1, Gab1, Slc11a1, Cd81, Hif1a, Tlr8, Flrt2, Trem2, Csf1r, No…
vasculature development	51 of 574 genes, 8.9%	697 of 24524 genes, 2.8%	2.78e-09	Itgb2, Anpep, Pparg, Pdpn, Pdgfrb, Ang, Gja5, Fn1, Hmox1, Six1, Ceacam1, C5ar1, Myo1e, Thbs1, Gab1, Hpse, Adora2b, Cd59a, Nrp1, Hif1a, Notch1, Syk, Ccl2, Nov, Fmnl3, C3, Ecm1, Lox, Cd36, Stab1, Calcrl, Mmp9, Mmp2, Igf1, Pf4, Sash1, Adam15, Plau, Mmp19, Il1a, Lrp1, Eng, Ereg, F3, Ccr2, Hbegf, Cav1, Mapk14, Plpp3, Zc3h12a, Edn1
regulation of lipid localization	22 of 574 genes, 3.8%	136 of 24524 genes, 0.6%	3.66e-09	Lipg, Dab2, C3, Pparg, Cd36, Msr1, Abca1, Cyp4f18, Thbs1, Il1a, Lrp1, Lpl, Scarb1, Hilpda, Nucb2, Spp1, P2rx7, Apoc2, Dgat1, Zc3h12a, Syk, Edn1
regulation of peptide secretion	41 of 574 genes, 7.1%	479 of 24524 genes, 2.0%	3.96e-09	Tlr2, Arg2, Pparg, Ang, Gja5, Fn1, Ceacam1, Src, Hcar2, Ica1, Nos2, Cd38, Hif1a, Tlr8, Slc8b1, P2rx7, Csf1r, Mmp13, Tlr1, Syk, Atp13a2, Tlr4, Nov, Glrx, Cd84, Clec4e, Clec5a, Cd36, Tnfrsf21, Igf1, Il17ra, Il1a, Lpl, Nlrp3, Nucb2, S100a8, Tlr6, Kcnn4, Mapk14, Cd14, Zc3h12a
positive regulation of signaling	87 of 574 genes, 15.2%	1661 of 24524 genes, 6.8%	4.28e-09	Dab2, Cd300lf, Pdgfrb, F7, Cav2, Cd63, Ceacam1, Acvr1b, Osm, Ccl7, Src, Hpse, Hcar2, Adora2b, Trim13, Cd38, Nrp1, Mir342, P2rx7, Trps1, Pde8a, Rgs14, Timp2, Syk, Nov, Fpr2, Cd84, Fgd4, Mmp9, Igf1, Ccr1, A630033H20Rik, Gadd45a, Met, Il1a, Nucb2, F3, S100a8, Spp1, Tlr6, Tspan5, Hbegf, Il12a, Cav1, Edn1, Tlr2, Igf1r, Inhba, Plaur, Epha4, C5ar1, Mir222, Ripk3, Tlr7, Thbs1, Gab1, Cd28, Cd81, Cmtm3, Hi…
tube morphogenesis	57 of 574 genes, 9.9%	851 of 24524 genes, 3.5%	4.43e-09	Itgb2, Anpep, Pparg, Pdpn, Pdgfrb, Ang, Areg, Epha4, Gja5, Fn1, Hmox1, Six1, Ceacam1, C5ar1, Myo1e, Src, Thbs1, Gab1, Hpse, Adora2b, Cd59a, Nrp1, Hif1a, Tnc, Notch1, Mmp14, Syk, Ccl2, Nov, Fmnl3, C3, Ecm1, Lox, Cd36, Stab1, Calcrl, Mmp9, Mmp2, Fzd1, Igf1, Pf4, Sash1, Adam15, Plau, Met, Mmp19, Il1a, Lrp1, Eng, Ereg, F3, Ccr2, Hbegf, Mapk14, Cav1, Zc3h12a, Edn1
cardiovascular system development	51 of 574 genes, 8.9%	710 of 24524 genes, 2.9%	5.58e-09	Itgb2, Anpep, Pparg, Pdpn, Pdgfrb, Ang, Gja5, Fn1, Hmox1, Six1, Ceacam1, C5ar1, Myo1e, Thbs1, Gab1, Hpse, Adora2b, Cd59a, Nrp1, Hif1a, Notch1, Syk, Ccl2, Nov, Fmnl3, C3, Ecm1, Lox, Cd36, Stab1, Calcrl, Mmp9, Mmp2, Igf1, Pf4, Sash1, Adam15, Plau, Mmp19, Il1a, Lrp1, Eng, Ereg, F3, Ccr2, Hbegf, Cav1, Mapk14, Plpp3, Zc3h12a, Edn1
enzyme linked receptor protein signaling pathway	57 of 574 genes, 9.9%	857 of 24524 genes, 3.5%	5.9e-09	Pilrb2, Pilra, Pilrb1, Dab2, Igf1r, Lcp2, Itgb5, Inhba, Pdgfrb, F7, Areg, Cav2, Plaur, Epha4, Sort1, Cd63, Fam20c, Acvr1b, Ceacam1, Myo1e, Src, Dusp6, Thbs1, Gab1, Rhoq, Cd59a, Nrp1, Hif1a, Flrt2, Trps1, Csf1r, Notch1, Rgs14, Syk, Ccl2, Nov, Glrx, Mmp9, Atxn1, Pid1, Fzd1, Igf1, Ptpre, Met, Adgre4, Ptpn12, Myof, Fst, Lrp1, Eng, Nucb2, F3, Ereg, Hbegf, Rbpms, Mapk14, Cav1
collagen metabolic process	18 of 574 genes, 3.1%	88 of 24524 genes, 0.4%	6.91e-09	Ccl2, Pparg, Arg1, Pdgfrb, Mmp9, Mmp2, Adam15, Creb3l1, Mmp19, Adora2b, Prdx5, Ctsk, Eng, Hif1a, P2rx7, Mmp14, Mmp13, Mmp8
blood vessel development	49 of 574 genes, 8.5%	667 of 24524 genes, 2.7%	6.95e-09	Itgb2, Anpep, Pparg, Pdgfrb, Ang, Gja5, Fn1, Hmox1, Six1, Ceacam1, C5ar1, Myo1e, Thbs1, Gab1, Hpse, Adora2b, Cd59a, Nrp1, Hif1a, Notch1, Syk, Ccl2, Nov, Fmnl3, C3, Ecm1, Lox, Cd36, Stab1, Calcrl, Mmp9, Mmp2, Pf4, Sash1, Adam15, Plau, Mmp19, Il1a, Lrp1, Eng, Ereg, F3, Ccr2, Hbegf, Cav1, Mapk14, Plpp3, Zc3h12a, Edn1
anion transport	42 of 574 genes, 7.3%	510 of 24524 genes, 2.1%	7.42e-09	Abcd3, Slc7a11, Slc16a7, Arg2, Pparg, Arg1, Slc36a4, Car4, Fabp3, Cyp4f18, Slc20a1, Emb, Thbs1, Clcn7, Slc11a1, Ano6, Slc36a1, Nos2, Scarb1, Lrrc8d, P2rx7, Apoc2, Syk, Slc38a6, Abcc5, Acsl1, Best1, Slc1a2, Cd36, Ptafr, Abca1, Pla2g4a, Slc23a2, Ttyh2, Lrrc8b, Slc7a2, Il1a, Slc2a1, Slc27a1, Kcnn4, Plin2, Edn1
cell activation	64 of 574 genes, 11.1%	1041 of 24524 genes, 4.2%	7.47e-09	Pilrb1, Cd300lf, Arg2, Arg1, Lcp2, Pdgfrb, Ceacam1, Adora2b, Cd38, P2rx7, Cebpb, Mmp14, Syk, Fcgr4, Fpr2, Cd84, Clec4e, Fcgr3, Bst1, Igf1, Il17ra, Ly9, Nlrp3, Tlr6, Ccr2, Cav1, Il12a, Slamf6, Itgb2, Tlr2, Clec4d, Slc7a11, Vwf, Pdpn, Fn1, Hmox1, Ripk3, Thbs1, Tlr7, Cd28, Cd81, Myo1f, Slc11a1, Cd59a, Tlr8, Rhoh, Dcstamp, Tlr1, Il27, Ccl2, Gpnmb, Tlr4, Tspan32, Ptafr, Cxcl5, Tnfrsf21, Pf4, Ptpre, Fc…
phosphorus metabolic process	127 of 574 genes, 22.1%	2919 of 24524 genes, 11.9%	8.13e-09	Pik3c2a, Dab2, Agpat2, Rcan1, Pdgfrb, Hsd11b1, Cav2, Areg, Gk, Gdpd1, Mocs1, Fam20c, Ceacam1, Acvr1b, Ampd3, Osm, Ccl7, Src, Chchd10, Agpat3, Adora2b, Nrp1, P2rx7, Pde8a, Rgs14, Timp2, Dgat2, Apoc2, Syk, Adssl1, Slamf8, Fpr2, Cd84, Fgd4, Rnf149, Irak3, Mmp9, Atxn1, Thbs4, Pid1, Igf1, Gde1, Bst1, Ccr1, Pla2g4a, Pla2g7, Gadd45a, Met, Dusp7, Ptpn12, Il1a, Prdx5, Tlr6, Lpcat2, Hbegf, Il12a, Cav1, Plp…
phosphate-containing compound metabolic process	125 of 574 genes, 21.8%	2857 of 24524 genes, 11.6%	8.73e-09	Pik3c2a, Dab2, Agpat2, Rcan1, Pdgfrb, Hsd11b1, Cav2, Areg, Gk, Gdpd1, Mocs1, Fam20c, Ceacam1, Acvr1b, Ampd3, Osm, Ccl7, Src, Chchd10, Agpat3, Adora2b, Nrp1, P2rx7, Pde8a, Rgs14, Timp2, Apoc2, Syk, Adssl1, Slamf8, Fpr2, Cd84, Fgd4, Rnf149, Irak3, Mmp9, Atxn1, Thbs4, Pid1, Igf1, Gde1, Bst1, Ccr1, Pla2g4a, Pla2g7, Gadd45a, Met, Dusp7, Ptpn12, Il1a, Prdx5, Tlr6, Lpcat2, Hbegf, Il12a, Cav1, Plpp3, Edn…
cell death	98 of 574 genes, 17.1%	2015 of 24524 genes, 8.2%	1.01e-08	Lcn2, Dab2, Arg2, Tnfrsf1b, Pparg, Pdgfrb, Ceacam1, Acvr1b, Tsc22d1, Osm, Src, Sod2, Hcar2, Ano6, Trim13, Cd38, Nrp1, P2rx7, Trps1, Pde8a, Cxcl2, Cebpb, Sell, Nov, Acp2, Irak3, Mmp9, Igf1, Pla2g4a, Asah2, Gadd45a, Slc40a1, Creb3l1, Mitf, Met, Il1a, Prdx5, Nlrp3, Hp, F3, S100a8, Spp1, Rffl, Tlr6, Il12a, Cav1, Edn1, Hk3, Igf1r, Pygl, Inhba, Pdpn, Lrpap1, Plaur, Sort1, Fn1, Hmox1, Phlda1, Six1, C5ar…
import into cell	51 of 574 genes, 8.9%	725 of 24524 genes, 3.0%	1.21e-08	Pik3c2a, Itgb2, Tlr2, Dab2, Cd300lf, Pparg, Unc119, Sirpa, Ptx3, Lrpap1, Cav2, Sort1, Cd63, Cd302, Slc31a1, Myo1e, Src, Thbs1, Mrc1, Slc11a1, Ano6, Cd81, Scarb1, P2rx7, Xkr8, Trem2, Apoc2, Syk, Ccl2, Scamp1, C3, Fpr2, Slc1a2, Dennd1a, Fcgr3, Cd36, Calcrl, Msr1, Abca1, Lrp12, Snx7, Slc7a2, Sirpb1a, Fcgr2b, Dock1, Lrp1, Scarf1, Ccr2, Cav1, Snx18, Cd14
endocytosis	48 of 574 genes, 8.4%	656 of 24524 genes, 2.7%	1.36e-08	Pik3c2a, Itgb2, Tlr2, Dab2, Cd300lf, Pparg, Unc119, Sirpa, Ptx3, Lrpap1, Cav2, Sort1, Cd63, Cd302, Myo1e, Src, Thbs1, Mrc1, Slc11a1, Ano6, Cd81, Scarb1, P2rx7, Xkr8, Trem2, Apoc2, Syk, Ccl2, Scamp1, C3, Fpr2, Dennd1a, Fcgr3, Cd36, Calcrl, Msr1, Abca1, Lrp12, Snx7, Sirpb1a, Fcgr2b, Dock1, Lrp1, Scarf1, Ccr2, Cav1, Snx18, Cd14
biological adhesion	70 of 574 genes, 12.2%	1219 of 24524 genes, 5.0%	1.51e-08	Dab2, Arg2, Arg1, Itgb5, Emb, Cd63, Ceacam1, Parvb, Vcl, Src, Hpse, Cd99l2, Nrp1, Emilin2, Cebpb, Mmp14, Syk, Cd93, Sell, Nov, Cd84, Klra2, Serpinb8, Thbs4, Bst1, Igf1, Ly9, Adam15, Cbln1, Nlrp3, S100a8, Spp1, Ccr2, Cav1, Il12a, Plpp3, Tgfbi, Itgb2, Slc7a11, Vwf, Pdpn, Sirpa, Csf3r, Epha4, Lamc1, Fn1, Thbs1, Cd28, Olr1, Myo1f, Scarb1, Tnc, Flrt2, Igfbp7, Notch1, Ccl2, Tspan32, Gpnmb, Cd36, Ptafr,…
positive regulation of cellular protein metabolic process	77 of 574 genes, 13.4%	1416 of 24524 genes, 5.8%	1.68e-08	Dab2, Tnfrsf1b, Pparg, Pdgfrb, Cav2, Areg, Ceacam1, Acvr1b, Osm, Ccl7, Src, Nrp1, P2rx7, Pde8a, Timp2, Syk, Fpr2, Cd84, Fgd4, Mmp9, Thbs4, Igf1, Ccr1, Gadd45a, Met, Tet1, Il1a, Nlrp3, F3, S100a8, Tlr6, Hbegf, Il12a, Cav1, Plpp3, Edn1, Tlr2, Igf1r, Unc119, Inhba, Ang, Epha4, Plaur, C5ar1, Ripk3, Thbs1, Gab1, Cd81, Dcun1d3, Slc11a1, Trem2, Csf1r, Notch1, Mefv, Tlr1, Ccl2, Tlr4, Gpnmb, Acsl1, C3, Cd…
lipid transport	31 of 574 genes, 5.4%	300 of 24524 genes, 1.2%	2.08e-08	Lipg, Abcd3, Acsl1, Dab2, Pparg, Inhba, Cd36, Msr1, Abca1, Pla2g4a, Fabp3, Cyp4f18, Stard5, Thbs1, Ano6, Il1a, Lrp1, Nos2, Scarb1, Nucb2, Slc27a1, Spp1, P2rx7, Plin2, Osbpl3, Cav1, Apoc2, Kcnn4, Dgat1, Syk, Edn1
response to cytokine	60 of 574 genes, 10.5%	962 of 24524 genes, 3.9%	2.15e-08	Cd300lf, Pparg, Arg1, Saa3, Fn1, Mir222, Ceacam1, Osm, Ccl7, Wfdc21, Src, Gab1, Mrc1, Slc11a1, Nos2, Mir342, Flrt2, Trem2, Il1f6, Mir221, Il1f9, Csf1r, Cxcl2, Cebpb, Timp2, Mefv, Dcstamp, Syk, Ccl2, Rab7b, Acsl1, Ecm1, Irak3, Iigp1, Cxcl5, Tnfrsf21, Pid1, Ccr1, Il17ra, Cxcl3, Pf4, Acp5, Mir223, Ccl6, Il1a, Timp1, Ereg, F3, Slc27a1, Spp1, Rffl, Gm4951, Cxcl1, Irg1, Ccr2, Egln3, Mapk14, Cav1, Cd14,…
tissue remodeling	24 of 574 genes, 4.2%	179 of 24524 genes, 0.7%	2.22e-08	Gpnmb, Fcgr4, Mmp9, Mmp2, Thbs4, Igf1, Gja5, Acp5, Ceacam1, Src, Mitf, Tpp1, Il1a, Cd38, Ctsk, Hif1a, Spp1, P2rx7, Csf1r, Ccr2, Dcstamp, Cav1, Mmp14, Syk
positive regulation of protein modification process	66 of 574 genes, 11.5%	1121 of 24524 genes, 4.6%	2.23e-08	Dab2, Pdgfrb, Cav2, Areg, Ceacam1, Acvr1b, Osm, Ccl7, Src, Nrp1, P2rx7, Pde8a, Timp2, Syk, Fpr2, Cd84, Fgd4, Mmp9, Thbs4, Ccr1, Igf1, Gadd45a, Met, Tet1, Il1a, Tlr6, Hbegf, Il12a, Cav1, Plpp3, Edn1, Tlr2, Igf1r, Inhba, Unc119, Ang, Epha4, Plaur, C5ar1, Ripk3, Gab1, Thbs1, Cd81, Dcun1d3, Slc11a1, Trem2, Csf1r, Notch1, Tlr1, Ccl2, Gpnmb, Tlr4, Acsl1, C3, Cd36, Fzd1, Camk2d, Sash1, Fcgr2b, Ccl6, Lpa…
regulation of protein secretion	38 of 574 genes, 6.6%	441 of 24524 genes, 1.8%	2.24e-08	Tlr2, Arg2, Ang, Gja5, Fn1, Ceacam1, Src, Hcar2, Ica1, Nos2, Cd38, Hif1a, Tlr8, Slc8b1, P2rx7, Csf1r, Mmp13, Tlr1, Syk, Atp13a2, Tlr4, Nov, Glrx, Cd84, Clec4e, Clec5a, Cd36, Tnfrsf21, Igf1, Il17ra, Il1a, Lpl, Nlrp3, Tlr6, Kcnn4, Mapk14, Cd14, Zc3h12a
negative regulation of biological process	186 of 574 genes, 32.4%	5009 of 24524 genes, 20.4%	2.53e-08	Pik3c2a, Anpep, Pilrb1, Pparg, Arg1, Pdgfrb, Ets2, Maf, Acvr1b, Tsc22d1, Src, Cst7, Adora2b, Nrp1, P2rx7, Trps1, Pde8a, Rbfox2, Timp2, Nov, Slamf8, Pon3, Serpinb8, Rnf149, Irak3, Calcrl, Msr1, Mmp9, Pid1, Igf1, Gadd45a, Creb3l1, Met, Dusp7, Dach1, Il1a, Cbln1, Prdx5, Ptges, Nucb2, Hp, Spp1, Serpinb12, Tlr6, Btg3, Il12a, Cav1, Aff2, Edn1, Tlr2, Igf1r, Unc119, Inhba, Pdpn, Ang, Lrpap1, Smpdl3b, Pla…
negative regulation of cytokine production	27 of 574 genes, 4.7%	230 of 24524 genes, 0.9%	2.57e-08	Tlr4, Gpnmb, Tlr2, Arg2, Pparg, Cd84, Arg1, Irak3, Cmklr1, Tnfrsf21, Acp5, Fn1, Hmox1, Ceacam1, Met, Thbs1, Fcgr2b, Slc11a1, Cd59a, Nlrp3, Tlr8, Rnf128, Tlr6, Irg1, Il12a, Mefv, Zc3h12a
cell adhesion	69 of 574 genes, 12.0%	1207 of 24524 genes, 4.9%	2.69e-08	Dab2, Arg2, Arg1, Itgb5, Emb, Cd63, Ceacam1, Parvb, Vcl, Src, Hpse, Cd99l2, Nrp1, Emilin2, Cebpb, Mmp14, Syk, Cd93, Sell, Nov, Cd84, Klra2, Serpinb8, Thbs4, Bst1, Igf1, Ly9, Adam15, Cbln1, Nlrp3, S100a8, Spp1, Ccr2, Cav1, Il12a, Plpp3, Tgfbi, Itgb2, Slc7a11, Vwf, Pdpn, Sirpa, Csf3r, Epha4, Lamc1, Fn1, Thbs1, Cd28, Olr1, Myo1f, Tnc, Flrt2, Igfbp7, Notch1, Ccl2, Tspan32, Gpnmb, Cd36, Ptafr, Stab1, …
positive regulation of lipid localization	17 of 574 genes, 3.0%	83 of 24524 genes, 0.3%	2.8e-08	Lipg, Dab2, C3, Cd36, Msr1, Abca1, Cyp4f18, Il1a, Lrp1, Lpl, Hilpda, Nucb2, Scarb1, Spp1, P2rx7, Zc3h12a, Edn1
cellular lipid metabolic process	57 of 574 genes, 9.9%	892 of 24524 genes, 3.6%	2.93e-08	Pik3c2a, Abcd3, Agpat2, Pparg, Pld1, Akr1b8, Pdpn, Pdgfrb, Ang, Smpdl3b, Fabp3, Cyp4f18, B3galt2, Gk, Gdpd1, Gbgt1, Dgkz, Src, Agpat3, Sgms1, Ocrl, Cd81, Scd1, Scarb1, Hacd4, P2rx7, Gla, Csf1r, Apoc2, Dgat2, Ugcg, Acsl1, C3, Fpr2, Smpdl3a, Rdh11, Cd36, Gde1, Tbxas1, Pla2g4a, Aoah, Pla2g7, Asah2, Retsat, Slc35c1, Lpl, Ptges, Nucb2, Slc27a1, Mgst2, Irg1, Lpcat2, Cav1, Mapk14, Plpp3, Dgat1, Edn1
negative regulation of response to stimulus	78 of 574 genes, 13.6%	1464 of 24524 genes, 6.0%	3.27e-08	Dab2, Cd300lf, Arg2, Tnfrsf1b, Pparg, Arg1, Cav2, Ceacam1, Src, Sod2, Nrp1, P2rx7, Pde8a, Rgs14, Timp2, Mmp14, Nov, Rab7b, Slamf8, Cd84, Rnf149, Irak3, Calcrl, Mmp9, Atxn1, Pid1, Igf1, Ccr1, Creb3l1, Met, Dusp7, Cbln1, Nucb2, Nlrp3, Rffl, Tlr6, Irg1, Ccr2, Cav1, Hk3, Wwc2, Igf1r, Smpdl3b, Epha4, Plaur, Hmox1, Fcrlb, Dgkz, Dusp6, Thbs1, Sgms1, Ccdc125, Cd59a, Hif1a, Flrt2, Rhoh, Notch1, Mefv, Tlr4…
interleukin-6 production	21 of 574 genes, 3.7%	137 of 24524 genes, 0.6%	3.51e-08	Tlr4, Tlr2, Rab7b, Cd84, Cd36, Ptafr, Irak3, Met, Tlr7, Il1a, Adora2b, Nos2, Ereg, Tlr8, P2rx7, Tlr6, Il1f6, Il1f9, Cebpb, Zc3h12a, Tlr1
regulation of granulocyte chemotaxis	14 of 574 genes, 2.4%	52 of 24524 genes, 0.2%	3.78e-08	Thbs1, Sell, Ccl2, Cxcl5, Cmklr1, Thbs4, Bst1, Cxcl3, Cxcl1, Cxcl2, Pf4, Mapk14, C5ar1, Edn1
cellular response to oxygen-containing compound	63 of 574 genes, 11.0%	1059 of 24524 genes, 4.3%	4.58e-08	Hk3, Tlr2, Lcn2, Tnfrsf1b, Pparg, Igf1r, Inhba, Ptger2, Cav2, Epha4, Six1, Mir222, Ccl7, Src, Thbs1, Mrc1, Sod2, Rhoq, Sgk1, Nos2, Hif1a, Mir342, Trem2, Pde8a, Mir221, Cebpb, Dgat2, Mgst1, Ccl2, Tlr4, Fcgr4, Glrx, Fpr2, Cd84, Cd36, Agtrap, Calcrl, Mmp9, Mmp2, Cxcl5, Pid1, Abca1, Igf1, P2rx4, Ptpre, Atp1a3, Sash1, Met, Mir223, Fcgr2b, Lpar1, Lrp1, Prdx5, Nucb2, Nlrp3, Spp1, Tlr6, Irg1, Cav1, Il12a…
positive regulation of cytokine biosynthetic process	15 of 574 genes, 2.6%	63 of 24524 genes, 0.3%	4.79e-08	Tlr7, Thbs1, Il27, Tlr4, Cd28, Tlr2, Il1a, Fcgr3, Ereg, Ptafr, Tlr8, Tlr6, Ccr2, Tlr1, Syk
organonitrogen compound metabolic process	213 of 574 genes, 37.1%	6048 of 24524 genes, 24.7%	5.33e-08	Lipg, Anpep, Pparg, Arg1, Pdgfrb, Hsd11b1, Ppic, Gdpd1, Fam20c, Acvr1b, Ccl7, Src, Chchd10, Cst7, March1, Adora2b, Adgb, Nrp1, Hacd4, P2rx7, Trem1, Pde8a, Timp2, Syk, Adssl1, Fpr2, Serpinb8, Rnf149, Irak3, Mmp9, Hnmt, Pid1, Igf1, Abca1, Bst1, Gadd45a, Met, Gpx3, Dusp7, Mmp19, Il1a, Rnf141, Prdx5, Phgdh, Nucb2, Hp, F3, S100a8, Serpinb12, Tlr6, 2010111I01Rik, Il12a, Cav1, Edn1, Itgb2, Tlr2, St3gal5…
organic anion transport	34 of 574 genes, 5.9%	373 of 24524 genes, 1.5%	6.49e-08	Abcd3, Slc7a11, Slc16a7, Arg2, Pparg, Arg1, Slc36a4, Car4, Fabp3, Cyp4f18, Emb, Thbs1, Slc11a1, Slc36a1, Nos2, Scarb1, P2rx7, Apoc2, Syk, Abcc5, Slc38a6, Acsl1, Slc1a2, Cd36, Abca1, Pla2g4a, Slc23a2, Slc7a2, Il1a, Slc2a1, Slc27a1, Kcnn4, Plin2, Edn1
regulation of protein metabolic process	114 of 574 genes, 19.9%	2589 of 24524 genes, 10.6%	7.18e-08	Lipg, Dab2, Tnfrsf1b, Rcan1, Pparg, Pdgfrb, Cav2, Areg, Ceacam1, Acvr1b, Osm, Ccl7, Src, Cst7, Nrp1, P2rx7, Pde8a, Cebpb, Rgs14, Timp2, Dgat2, Syk, Fpr2, Fcgr3, Cd84, Fgd4, Serpinb8, Rnf149, Irak3, Mmp9, Thbs4, Pid1, Igf1, Bst1, Ccr1, Gadd45a, Met, Dusp7, Tet1, Il1a, Nlrp3, F3, S100a8, Serpinb12, Rffl, Tlr6, Hbegf, Ccr2, Il12a, Cav1, Plpp3, Edn1, Itgb2, Tlr2, Igf1r, Unc119, Inhba, Ang, Ptx3, Plau…
positive regulation of reactive oxygen species metabolic process	18 of 574 genes, 3.1%	101 of 24524 genes, 0.4%	8.04e-08	Tlr4, Itgb2, Tlr2, Fpr2, Cd36, Pdgfrb, Ptx3, Pid1, Gadd45a, Ripk3, Plau, Thbs1, Sod2, Tlr6, Cxcl1, Irg1, Mapk14, Zc3h12a
positive regulation of secretion	38 of 574 genes, 6.6%	461 of 24524 genes, 1.9%	8.44e-08	Itgb2, Tlr2, Dab2, Ang, Cyp4f18, Ceacam1, Src, Hcar2, Adora2b, Cd38, Hif1a, Tlr8, P2rx7, Csf1r, Sdc1, Mmp13, Tlr1, Syk, Atp13a2, Tlr4, Glrx, Cd84, Clec4e, Clec5a, Cd36, Ptafr, Igf1, Il17ra, Il1a, Lpl, Nlrp3, Nucb2, S100a8, Spp1, Kcnn4, Mapk14, Cd14, Edn1
regulation of interleukin-6 production	20 of 574 genes, 3.5%	129 of 24524 genes, 0.5%	8.88e-08	Tlr4, Tlr2, Rab7b, Cd84, Cd36, Ptafr, Irak3, Met, Tlr7, Il1a, Adora2b, Ereg, Tlr8, P2rx7, Il1f6, Tlr6, Il1f9, Cebpb, Zc3h12a, Tlr1
cytokine-mediated signaling pathway	32 of 574 genes, 5.6%	338 of 24524 genes, 1.4%	9.64e-08	Cd300lf, Pparg, Arg1, Ceacam1, Osm, Ccl7, Gab1, Flrt2, Trem2, Il1f6, Il1f9, Csf1r, Cxcl2, Syk, Ccl2, Acsl1, Ecm1, Iigp1, Irak3, Cxcl5, Ccr1, Cxcl3, Pf4, Ccl6, Il1a, Ereg, F3, Slc27a1, Rffl, Cxcl1, Ccr2, Cav1
cytokine metabolic process	19 of 574 genes, 3.3%	116 of 24524 genes, 0.5%	1.04e-07	Il27, Tlr4, Tlr2, Fcgr3, Ptafr, Thbs1, Tlr7, Cd28, Il1a, Ereg, Tlr8, Rnf128, Tlr6, Trem1, Trem3, Cebpb, Ccr2, Syk, Tlr1
chemical homeostasis	63 of 574 genes, 11.0%	1080 of 24524 genes, 4.4%	1.04e-07	Lipg, Slc39a14, Hk3, Anpep, Lcn2, Pparg, Igf1r, Pygl, Car4, Fabp3, Gja5, Hmox1, Gk, C5ar1, Slc31a1, Src, Slc30a1, Tmem97, Slc39a4, Sod2, Slc11a1, Sgk1, Cd38, Slc6a12, Scd1, Scarb1, Hif1a, Slc8b1, P2rx7, Cxcl2, Dgat2, Apoc2, Fpr1, Atp13a2, Ccl2, Slamf8, Fpr2, Cd36, Igf1, Abca1, Ccr1, Tbxas1, Sepn1, Pla2g4a, P2rx4, A630033H20Rik, Camk2d, Cxcl3, Atp1a3, Atp6v0d2, Slc40a1, Met, Gna15, Lpar1, Dmxl2, L…
reactive nitrogen species metabolic process	16 of 574 genes, 2.8%	79 of 24524 genes, 0.3%	1.39e-07	Tlr4, Slc7a2, Itgb2, Tlr2, Sod2, Prdx5, Nos2, Cd36, Ptx3, Gla, Igf1, Tlr6, P2rx4, Acp5, Cav1, Zc3h12a
cellular response to amyloid-beta	10 of 574 genes, 1.7%	23 of 24524 genes, 0.1%	1.51e-07	Tlr4, Fcgr2b, Lrp1, Fpr2, Igf1r, Cd36, Igf1, Tlr6, Epha4, Atp1a3
positive regulation of cell proliferation	56 of 574 genes, 9.8%	905 of 24524 genes, 3.7%	1.57e-07	Igf1r, Arg1, Pdgfrb, Ang, Cav2, Areg, Fn1, Hmox1, Six1, Ceacam1, C5ar1, Tsc22d1, Tns3, Osm, Thbs1, Cd28, Hpse, Cd81, Adora2b, Cd38, Hif1a, Tnc, Fosl2, Csf1r, Notch1, Tpd52, Syk, Ccl2, Tlr4, Ecm1, Ptafr, Calcrl, Mmp9, Mmp2, Atxn1, Thbs4, Pid1, Bst1, Igf1, Sepn1, Pla2g4a, Camk2d, Plau, Mir223, Tet1, Timp1, Ereg, F3, Hilpda, Cxcl1, Ccr2, Hbegf, Mapk14, Il12a, Cav1, Edn1
positive regulation of defense response	30 of 574 genes, 5.2%	305 of 24524 genes, 1.2%	1.58e-07	Tlr4, Tlr2, Rab7b, Cd300lf, C3, Fcgr3, Arg1, Cd36, Irak3, Mmp2, Il17ra, Smpdl3b, Pla2g4a, Tlr7, Cd28, Penk, Adora2b, Ereg, S100a8, Nlrc4, Tlr8, Tlr6, Cxcl1, Irg1, Ccr2, Cav1, Il12a, Slamf6, Cd14, Tlr1
response to drug	51 of 574 genes, 8.9%	785 of 24524 genes, 3.2%	2.21e-07	Hk3, Tlr2, Lcn2, Slc7a11, Arg2, Igf1r, Arg1, Inhba, Car4, Ptger2, F7, Tcn2, Hmox1, Gk, Mir222, Slc31a1, Ccl7, Src, Thbs1, Sod2, Slc11a1, Slc36a1, Nos2, Cd38, Mir342, P2rx7, Pde8a, Mir221, Notch1, Mgst1, Sell, Tlr4, Glrx, Slamf8, Slc1a2, Rnf149, Mmp2, Mmp9, Fzd1, Igf1, Sepn1, P2rx4, Atp1a3, Met, Slc7a2, Hp, Irg1, Cav1, Mapk14, Zc3h12a, Edn1
positive regulation of protein secretion	28 of 574 genes, 4.9%	271 of 24524 genes, 1.1%	2.25e-07	Atp13a2, Tlr4, Tlr2, Glrx, Clec5a, Clec4e, Cd84, Cd36, Ang, Il17ra, Igf1, Ceacam1, Src, Hcar2, Il1a, Lpl, Cd38, Nlrp3, Hif1a, Tlr8, P2rx7, Csf1r, Mapk14, Kcnn4, Mmp13, Cd14, Tlr1, Syk
regulation of cytokine secretion	23 of 574 genes, 4.0%	183 of 24524 genes, 0.7%	2.35e-07	Tlr4, Tlr2, Arg2, Clec5a, Clec4e, Cd84, Cd36, Tnfrsf21, Il17ra, Fn1, Src, Il1a, Lpl, Nlrp3, Tlr8, P2rx7, Tlr6, Csf1r, Mapk14, Cd14, Zc3h12a, Tlr1, Syk
positive regulation of secretion by cell	36 of 574 genes, 6.3%	434 of 24524 genes, 1.8%	2.41e-07	Itgb2, Tlr2, Dab2, Ang, Ceacam1, Src, Hcar2, Adora2b, Cd38, Hif1a, Tlr8, P2rx7, Csf1r, Sdc1, Mmp13, Tlr1, Syk, Atp13a2, Tlr4, Glrx, Cd84, Clec4e, Clec5a, Cd36, Ptafr, Igf1, Il17ra, Il1a, Lpl, Nlrp3, Nucb2, Spp1, Kcnn4, Mapk14, Cd14, Edn1
regulation of biological process	343 of 574 genes, 59.8%	11396 of 24524 genes, 46.5%	2.7e-07	Dtx4, Anpep, Pparg, Pdgfrb, Hvcn1, Acvr1b, Ccl7, Src, Cst7, P2rx7, Trps1, Cxcl2, Tpd52, Pon3, Serpinb8, Rnf149, Tifa, Mmp9, Igf1, Abca1, Bst1, Ly9, Gpsm2, Gadd45a, Met, Dusp7, Fgd6, Dach1, Adgre4, Il1a, Lpl, Phgdh, Nucb2, F3, S100a8, Spp1, Serpinb12, Tlr6, Btg3, Il12a, Gas7, Pilra, Tlr2, Pld1, Nrg4, Igf1r, Unc119, Inhba, Smpdl3b, Fabp3, Epha4, Vat1, Ctsl, Fcrlb, Dgkz, Dusp6, Gab1, Cd28, Ocrl, Ica…
negative regulation of multicellular organismal process	66 of 574 genes, 11.5%	1188 of 24524 genes, 4.8%	2.74e-07	Anpep, Pilrb1, Dab2, Arg2, Pparg, Arg1, Areg, Cd63, Ceacam1, Adora2b, Cd38, Nrp1, P2rx7, Apoc2, Nov, Slamf8, Cd84, Irak3, Calcrl, Ccr1, Igf1, Met, Il1a, Nlrp3, Tlr6, Irg1, Ccr2, Cav1, Il12a, Tlr2, Wwc2, Inhba, Lrpap1, Epha4, Fn1, Gja5, Hmox1, Six1, Thbs1, Slc11a1, Cd59a, Hif1a, Tnfrsf26, Tlr8, Notch1, Mefv, Ccl2, Gpnmb, Tlr4, Ecm1, Pmp22, Cd36, Stab1, Cmklr1, Mmp2, Tnfrsf21, P2rx4, Acp5, Pf4, Pla…
nitric oxide biosynthetic process	15 of 574 genes, 2.6%	71 of 24524 genes, 0.3%	3.02e-07	Tlr4, Slc7a2, Itgb2, Tlr2, Sod2, Nos2, Cd36, Ptx3, Gla, Igf1, Tlr6, P2rx4, Acp5, Cav1, Zc3h12a
regulation of inflammatory response	29 of 574 genes, 5.1%	294 of 24524 genes, 1.2%	3.14e-07	Tlr4, Nov, Tlr2, Slamf8, C3, Tnfrsf1b, Pparg, Fcgr3, Calcrl, Il17ra, Bst1, Smpdl3b, Pla2g4a, Acp5, Aoah, Slc7a2, Cd28, Fcgr2b, Adora2b, Cd59a, Nos2, Nlrp3, S100a8, Tlr6, Irg1, Ccr2, Mapk14, Mefv, Zc3h12a
regulation of cell death	82 of 574 genes, 14.3%	1653 of 24524 genes, 6.7%	3.2e-07	Dab2, Arg2, Tnfrsf1b, Pparg, Pdgfrb, Ceacam1, Tsc22d1, Osm, Src, Sod2, Hcar2, Ano6, Trim13, Cd38, Nrp1, P2rx7, Trps1, Pde8a, Cebpb, Sell, Nov, Irak3, Mmp9, Igf1, Pla2g4a, Gadd45a, Slc40a1, Creb3l1, Mitf, Met, Prdx5, Nlrp3, F3, Hp, S100a8, Spp1, Rffl, Tlr6, Il12a, Cav1, Edn1, Hk3, Igf1r, Inhba, Pdpn, Lrpap1, Plaur, Sort1, Fn1, Hmox1, Phlda1, Six1, C5ar1, Ripk3, Dusp6, Thbs1, Dcun1d3, Sgms1, Sgk1, …
interleukin-1 beta production	14 of 574 genes, 2.4%	61 of 24524 genes, 0.2%	3.96e-07	Tlr4, Tlr2, Arg2, Nlrp3, Cd36, Nlrc4, Tlr8, P2rx7, Abca1, Mr1, Tlr6, Acp5, Mefv, Zc3h12a
cellular response to molecule of bacterial origin	25 of 574 genes, 4.4%	224 of 24524 genes, 0.9%	4.66e-07	Ccl2, Tlr4, Fcgr4, Tlr2, Tnfrsf1b, Cd84, Cd36, Cxcl5, Abca1, Sash1, Fcgr2b, Mir223, Mrc1, Nos2, Nlrp3, Mir342, Trem2, Tlr6, Cebpb, Irg1, Il12a, Mapk14, Cd14, Zc3h12a, Tlr1
positive regulation of peptide secretion	29 of 574 genes, 5.1%	299 of 24524 genes, 1.2%	4.7e-07	Atp13a2, Tlr4, Tlr2, Glrx, Clec5a, Clec4e, Cd84, Cd36, Ang, Il17ra, Igf1, Ceacam1, Src, Hcar2, Il1a, Lpl, Cd38, Nlrp3, S100a8, Hif1a, Tlr8, P2rx7, Csf1r, Mapk14, Kcnn4, Mmp13, Cd14, Tlr1, Syk
positive regulation of developmental process	73 of 574 genes, 12.7%	1404 of 24524 genes, 5.7%	5.02e-07	Dab2, Arg2, Pparg, Pdgfrb, Fam20c, Ceacam1, Acvr1b, Src, Hpse, Ano6, Nrp1, P2rx7, Cebpb, Rgs14, Timp2, Mmp14, Syk, Man2a1, Rab7b, Irak3, Msr1, Mmp9, Atxn1, Igf1, Ccr1, Met, Il1a, Cbln1, Lpl, Nlrp3, F3, Cxcl1, Ccr2, Il12a, Edn1, Itgb2, Tlr2, Igf1r, Inhba, Pdpn, Epha4, Fn1, Hmox1, C5ar1, Six1, Thbs1, Gab1, Cd28, Sgk1, Sh3pxd2b, Hif1a, Flrt2, Csf1r, Notch1, Dcstamp, Ecm1, C3, Adgrl2, Cd36, Cxcl5, Cm…
regulation of cytokine biosynthetic process	17 of 574 genes, 3.0%	99 of 24524 genes, 0.4%	5.36e-07	Il27, Tlr4, Tlr2, Fcgr3, Ptafr, Thbs1, Tlr7, Cd28, Il1a, Ereg, Tlr8, Rnf128, Tlr6, Cebpb, Ccr2, Syk, Tlr1
cellular response to biotic stimulus	26 of 574 genes, 4.5%	244 of 24524 genes, 1.0%	5.56e-07	Ccl2, Tlr4, Fcgr4, Tlr2, Tnfrsf1b, Cd84, Cd36, Cxcl5, Abca1, Sash1, Fcgr2b, Mir223, Mrc1, Nos2, Nlrp3, Mir342, Trem2, Tlr6, Cebpb, Irg1, Il12a, Mapk14, Cd14, Zc3h12a, Tlr1, Syk
nitric oxide metabolic process	15 of 574 genes, 2.6%	74 of 24524 genes, 0.3%	5.65e-07	Tlr4, Slc7a2, Itgb2, Tlr2, Sod2, Nos2, Cd36, Ptx3, Gla, Igf1, Tlr6, P2rx4, Acp5, Cav1, Zc3h12a
cellular process	435 of 574 genes, 75.8%	15588 of 24524 genes, 63.6%	5.82e-07	Slc39a14, Dtx4, Anpep, Pparg, Pdgfrb, Ppic, Hvcn1, Acvr1b, Ccl7, Src, Chchd10, Cst7, March1, Slc6a12, Hacd4, P2rx7, Srxn1, Mtfr2, Trps1, Trem1, Cxcl2, Tpd52, Mcoln3, Adssl1, Pon3, Serpinb8, Rnf149, Tifa, Mmp9, Igf1, Bst1, Abca1, Ly9, Gpsm2, Gadd45a, Atp6v0d2, Met, Gpx3, Dusp7, Snx7, Fgd6, Dach1, Adgre4, Il1a, Dmxl2, Lpl, Phgdh, Nucb2, F3, S100a8, Spp1, Serpinb12, Gm4951, Tlr6, Btg3, 2010111I01Rik…
ion homeostasis	49 of 574 genes, 8.5%	757 of 24524 genes, 3.1%	6.09e-07	Lipg, Slc39a14, Anpep, Lcn2, Car4, Fabp3, Gja5, Hmox1, C5ar1, Slc31a1, Src, Slc30a1, Slc39a4, Sod2, Slc11a1, Sgk1, Cd38, Hif1a, Slc8b1, P2rx7, Cxcl2, Dgat2, Fpr1, Atp13a2, Ccl2, Slamf8, Fpr2, Cd36, Abca1, Ccr1, Tbxas1, Sepn1, P2rx4, Camk2d, A630033H20Rik, Cxcl3, Atp1a3, Atp6v0d2, Slc40a1, Gna15, Dmxl2, Lpar1, Nucb2, Cp, Slc25a37, Cxcl1, Cav1, Dgat1, Edn1
regulation of ERK1 and ERK2 cascade	28 of 574 genes, 4.9%	283 of 24524 genes, 1.2%	6.21e-07	Ccl2, Tlr4, Gpnmb, Dusp4, Tlr2, Fpr2, Dab2, C3, Cd36, Pdgfrb, Igf1, Ccr1, Camk2d, Fn1, C5ar1, Ccl7, Src, Dusp6, Il1a, Ccl6, Nrp1, Trem2, Pde8a, Csf1r, Notch1, Rgs14, Cav1, Syk
blood coagulation	21 of 574 genes, 3.7%	159 of 24524 genes, 0.6%	6.28e-07	Tspan32, Tlr4, Slc7a11, C3, Vwf, Cd36, Pdpn, F7, F13a1, Pf4, Ceacam1, Plau, Thbs1, Ano6, Hpse, F10, F3, Enpp4, F5, Cav1, Syk
response to amyloid-beta	10 of 574 genes, 1.7%	26 of 24524 genes, 0.1%	6.62e-07	Tlr4, Fcgr2b, Lrp1, Fpr2, Igf1r, Cd36, Igf1, Tlr6, Epha4, Atp1a3
carboxylic acid transport	27 of 574 genes, 4.7%	265 of 24524 genes, 1.1%	6.82e-07	Slc38a6, Abcd3, Acsl1, Slc7a11, Slc16a7, Arg2, Slc1a2, Pparg, Arg1, Slc36a4, Cd36, Pla2g4a, Fabp3, Cyp4f18, Emb, Slc23a2, Thbs1, Slc7a2, Il1a, Slc11a1, Slc36a1, Nos2, Slc27a1, P2rx7, Plin2, Syk, Edn1
regulation of neutrophil migration	12 of 574 genes, 2.1%	43 of 24524 genes, 0.2%	7.3e-07	Sell, Il1a, Slamf8, Cxcl5, Thbs4, Bst1, Cxcl3, Cxcl1, Cxcl2, Pf4, C5ar1, Edn1
organic acid transport	27 of 574 genes, 4.7%	266 of 24524 genes, 1.1%	7.43e-07	Slc38a6, Abcd3, Acsl1, Slc7a11, Slc16a7, Arg2, Slc1a2, Pparg, Arg1, Slc36a4, Cd36, Pla2g4a, Fabp3, Cyp4f18, Emb, Slc23a2, Thbs1, Slc7a2, Il1a, Slc11a1, Slc36a1, Nos2, Slc27a1, P2rx7, Plin2, Syk, Edn1
hemostasis	21 of 574 genes, 3.7%	161 of 24524 genes, 0.7%	7.96e-07	Tspan32, Tlr4, Slc7a11, C3, Vwf, Cd36, Pdpn, F7, F13a1, Pf4, Ceacam1, Plau, Thbs1, Ano6, Hpse, F10, F3, Enpp4, F5, Cav1, Syk
interleukin-1 production	15 of 574 genes, 2.6%	76 of 24524 genes, 0.3%	8.43e-07	Tlr4, Tlr2, Arg2, Nlrp3, Cd36, Nlrc4, Tlr8, P2rx7, Abca1, Mr1, Tlr6, Acp5, Ceacam1, Mefv, Zc3h12a
regulation of developmental process	108 of 574 genes, 18.8%	2501 of 24524 genes, 10.2%	8.74e-07	Pilrb1, Dab2, Arg2, Pparg, Pdgfrb, Areg, Maf, Fam20c, Ceacam1, Acvr1b, Parvb, Src, Sod2, Hpse, Ano6, Adora2b, Nrp1, P2rx7, Trps1, Cebpb, Rgs14, Rbfox2, Timp2, Mmp14, Syk, Man2a1, Nov, Rab7b, Fmnl3, Slamf8, Fgd4, Irak3, Msr1, Mmp9, Atxn1, Igf1, Ccr1, Mitf, Met, Il1a, Cbln1, Lpl, Nucb2, Nlrp3, F3, Cxcl1, Ccr2, Il12a, Cav1, Edn1, Gas7, Itgb2, Tlr2, Wwc2, Igf1r, Inhba, Pdpn, Csf3r, Epha4, Vat1, Sort1…
coagulation	21 of 574 genes, 3.7%	162 of 24524 genes, 0.7%	8.95e-07	Tspan32, Tlr4, Slc7a11, C3, Vwf, Cd36, Pdpn, F7, F13a1, Pf4, Ceacam1, Plau, Thbs1, Ano6, Hpse, F10, F3, Enpp4, F5, Cav1, Syk
regulation of mononuclear cell migration	12 of 574 genes, 2.1%	44 of 24524 genes, 0.2%	9.83e-07	Thbs1, Ccl2, Nov, Ano6, Slamf8, Fpr2, Cmklr1, Ccr1, Pla2g7, Ccr2, C5ar1, Mapk14
interleukin-1 beta secretion	11 of 574 genes, 1.9%	35 of 24524 genes, 0.1%	1e-06	Tlr4, Tlr2, Arg2, Nlrp3, Cd36, Nlrc4, Tlr8, Abca1, P2rx7, Tlr6, Zc3h12a
positive regulation of immune response	43 of 574 genes, 7.5%	623 of 24524 genes, 2.5%	1.19e-06	Itgb2, Tlr2, Cd300lf, Lcp2, Smpdl3b, C5ar1, Tlr7, Cd28, Slc11a1, Cmtm3, Adora2b, Cd38, Cd59a, Tlr8, P2rx7, Tlr1, Syk, Fpr1, Tlr4, Rab7b, C3, Fpr2, Fcgr3, Cd36, Irak3, Ptafr, Mmp2, Tnfrsf21, C1rb, Fcgr2b, Ereg, Nlrp3, Nlrc4, Tlr6, Irg1, Ccr2, C1ra, Cav1, Il12a, Kcnn4, Mapk14, Cd14, Slamf6
regulation of immune effector process	31 of 574 genes, 5.4%	354 of 24524 genes, 1.4%	1.39e-06	Il27, Ccl2, Tspan32, Tlr4, Itgb2, Tlr2, Slamf8, C3, Fcgr3, Cd84, Arg1, Cd36, Ptafr, Irak3, Cxcl5, Hmox1, Ceacam1, Ripk3, Cd28, Fcgr2b, Adora2b, Cd59a, Nlrp3, P2rx7, Cxcl1, Ccr2, Mapk14, Il12a, Slamf6, Zc3h12a, Syk
positive regulation of cellular metabolic process	121 of 574 genes, 21.1%	2955 of 24524 genes, 12.0%	1.54e-06	Dab2, Tnfrsf1b, Pparg, Pdgfrb, Cav2, Areg, Ets2, Cd63, Maf, Ceacam1, Acvr1b, Tsc22d1, Osm, Ccl7, Src, Sod2, Adora2b, Trim13, Cd38, Nrp1, P2rx7, Pde8a, Cebpb, Timp2, Dgat2, Apoc2, Syk, Fpr2, Fcgr3, Cd84, Fgd4, Mmp9, Atxn1, Thbs4, Pid1, Igf1, Ccr1, Pla2g4a, Gadd45a, Slc40a1, Creb3l1, Mitf, Met, Tet1, Il1a, Nucb2, Nlrp3, F3, S100a8, Spp1, Tlr6, Tfec, Cxcl1, Irg1, Hbegf, Ccr2, Il12a, Cav1, Plpp3, Edn…
regulation of cellular protein metabolic process	104 of 574 genes, 18.1%	2402 of 24524 genes, 9.8%	1.76e-06	Dab2, Tnfrsf1b, Rcan1, Pparg, Pdgfrb, Cav2, Areg, Ceacam1, Acvr1b, Osm, Ccl7, Src, Cst7, Nrp1, P2rx7, Pde8a, Rgs14, Timp2, Syk, Fpr2, Cd84, Fgd4, Serpinb8, Rnf149, Irak3, Mmp9, Thbs4, Pid1, Igf1, Bst1, Ccr1, Gadd45a, Met, Dusp7, Tet1, Il1a, Nlrp3, F3, S100a8, Serpinb12, Rffl, Tlr6, Hbegf, Il12a, Cav1, Plpp3, Edn1, Itgb2, Tlr2, Igf1r, Unc119, Inhba, Ang, Plaur, Epha4, Fn1, C5ar1, Ripk3, Dusp6, Wfd…
fatty acid transport	15 of 574 genes, 2.6%	80 of 24524 genes, 0.3%	1.8e-06	Thbs1, Abcd3, Il1a, Acsl1, Pparg, Nos2, Cd36, Slc27a1, P2rx7, Cyp4f18, Fabp3, Pla2g4a, Plin2, Syk, Edn1
regulation of innate immune response	25 of 574 genes, 4.4%	239 of 24524 genes, 1.0%	1.86e-06	Tlr4, Tlr2, Rab7b, Slamf8, Cd300lf, Pparg, Arg1, Cd36, Irak3, Mmp2, Ccr1, Smpdl3b, Ceacam1, Tlr7, Myo1f, Ereg, Nlrc4, Tlr8, Tlr6, Irg1, Cav1, Il12a, Slamf6, Cd14, Tlr1
cellular response to cytokine stimulus	52 of 574 genes, 9.1%	863 of 24524 genes, 3.5%	2.08e-06	Cd300lf, Pparg, Arg1, Saa3, Fn1, Mir222, Ceacam1, Osm, Ccl7, Gab1, Mrc1, Nos2, Mir342, Flrt2, Trem2, Il1f6, Mir221, Il1f9, Csf1r, Cxcl2, Cebpb, Dcstamp, Syk, Ccl2, Rab7b, Acsl1, Ecm1, Iigp1, Irak3, Cxcl5, Tnfrsf21, Pid1, Ccr1, Il17ra, Cxcl3, Pf4, Mir223, Ccl6, Il1a, Ereg, F3, Slc27a1, Spp1, Rffl, Gm4951, Cxcl1, Irg1, Ccr2, Egln3, Mapk14, Cav1, Zc3h12a
positive regulation of metabolic process	127 of 574 genes, 22.1%	3175 of 24524 genes, 12.9%	2.22e-06	Lcn2, Dab2, Tnfrsf1b, Pparg, Pdgfrb, Cav2, Areg, Ets2, Cd63, Maf, Ceacam1, Acvr1b, Tsc22d1, Osm, Ccl7, Src, Sod2, Adora2b, Trim13, Cd38, Nrp1, P2rx7, Pde8a, Cebpb, Timp2, Dgat2, Apoc2, Syk, Fpr2, Fcgr3, Cd84, Fgd4, Mmp9, Atxn1, Thbs4, Pid1, Igf1, Ccr1, Pla2g4a, Gadd45a, Slc40a1, Creb3l1, Mitf, Met, Tet1, Il1a, Prdx5, Nucb2, Nlrp3, F3, S100a8, Spp1, Tlr6, Tfec, Cxcl1, Irg1, Hbegf, Ccr2, Il12a, Cav…
anatomical structure formation involved in morphogenesis	60 of 574 genes, 10.5%	1082 of 24524 genes, 4.4%	2.32e-06	Itgb2, Anpep, Tlr2, Pparg, Inhba, Pdpn, Pdgfrb, Ang, Ets2, Gja5, Fn1, Hmox1, Six1, Fam20c, Ceacam1, C5ar1, Dusp6, Thbs1, Gab1, Hpse, Adora2b, Cd59a, Nrp1, Hif1a, Il1f9, Notch1, Dcstamp, Syk, Ccl2, Nov, Dusp4, Fmnl3, C3, Ecm1, Pmp22, Cd36, Stab1, Calcrl, Mmp9, Mmp2, Fzd1, Pf4, Slc40a1, Sash1, Adam15, Plau, Mmp19, Tet1, Myof, Il1a, Cbln1, Eng, Ereg, F3, Ccr2, Hbegf, Mapk14, Cav1, Zc3h12a, Edn1
circulatory system development	59 of 574 genes, 10.3%	1055 of 24524 genes, 4.3%	2.37e-06	Itgb2, Anpep, Pparg, Pdpn, Pdgfrb, Ang, Gja5, Fn1, Hmox1, Six1, Ceacam1, C5ar1, Myo1e, Dusp6, Thbs1, Gab1, Sod2, Hpse, Adora2b, Cd59a, Sh3pxd2b, Nrp1, Hif1a, Flrt2, Notch1, Mmp13, Syk, Ccl2, Nov, Fmnl3, C3, Ecm1, Lox, Cd36, Stab1, Calcrl, Mmp9, Mmp2, Fzd1, Igf1, Camk2d, Pf4, Sash1, Adam15, Plau, Met, Mmp19, Il1a, Lrp1, Eng, Ereg, F3, Ccr2, Hbegf, Mapk14, Cav1, Plpp3, Zc3h12a, Edn1
ERK1 and ERK2 cascade	28 of 574 genes, 4.9%	300 of 24524 genes, 1.2%	2.38e-06	Ccl2, Tlr4, Gpnmb, Dusp4, Tlr2, Fpr2, Dab2, C3, Cd36, Pdgfrb, Igf1, Ccr1, Camk2d, Fn1, C5ar1, Ccl7, Src, Dusp6, Il1a, Ccl6, Nrp1, Trem2, Pde8a, Csf1r, Notch1, Rgs14, Cav1, Syk
unannotated	46 of 574 genes, 8.0%	712 of 24524 genes, 2.9%	2.42e-06	Gm25410, Serpinb10, Gm7334, Gm25605, Gm13169, Sypl, LOC101055953, Mpeg1, U90926, LOC105244211, Cd200r2, Ear-ps9, Cd200r1, Cd200r4, Rnase2a, Fabp3-ps1, Gm6194, Gm13244, Tpd52-ps, Gm5970, Gm6776, Il1bos, Capns2, Gpr137b-ps, Ak3l2-ps, Gm13233, Nt5dc2, Ear1, Gm5809, Ly6c2, Gm10179, Galnt6, Ly6c1, Plxdc2, Ly6i, Gm25831, LOC100503338, Lair1, Ear10, Gbp11, Gm4895, Gm16439, I830127L07Rik, BC023105, Sntb1…
regulation of protein modification process	80 of 574 genes, 13.9%	1664 of 24524 genes, 6.8%	2.45e-06	Dab2, Rcan1, Pdgfrb, Cav2, Areg, Ceacam1, Acvr1b, Osm, Ccl7, Src, Nrp1, P2rx7, Pde8a, Rgs14, Timp2, Syk, Fpr2, Cd84, Fgd4, Rnf149, Irak3, Mmp9, Thbs4, Pid1, Igf1, Bst1, Ccr1, Gadd45a, Met, Dusp7, Tet1, Il1a, Tlr6, Hbegf, Il12a, Cav1, Plpp3, Edn1, Itgb2, Tlr2, Igf1r, Unc119, Inhba, Ang, Epha4, Plaur, Fn1, C5ar1, Ripk3, Dusp6, Tlr7, Thbs1, Gab1, Cd81, Dcun1d3, Slc11a1, Tlr8, Flrt2, Trem2, Csf1r, No…
system development	165 of 574 genes, 28.7%	4513 of 24524 genes, 18.4%	2.49e-06	Anpep, Pilrb1, Pparg, Pdgfrb, Hsd11b1, Maf, Fam20c, Acvr1b, Clmp, Src, Ano6, Adora2b, Nrp1, P2rx7, Trps1, Rbfox2, Timp2, Syk, Mcoln3, Nov, Fpr2, Irak3, Calcrl, Mmp9, Hnmt, Igf1, Pla2g4a, Ly9, Gpsm2, Met, Mmp19, Il1a, Cbln1, Phgdh, Hp, F3, S100a8, Spp1, Serpinb12, Il12a, Cav1, Edn1, Gas7, Itgb2, Tlr2, Clec4d, Nrg4, Igf1r, Unc119, Inhba, Sirpa, Pdpn, Ang, Plaur, Csf3r, Epha4, Ctsl, Pls3, Dusp6, Thb…
positive regulation of interleukin-6 production	15 of 574 genes, 2.6%	82 of 24524 genes, 0.3%	2.6e-06	Tlr7, Tlr4, Tlr2, Rab7b, Il1a, Adora2b, Ereg, Cd36, Ptafr, Tlr8, P2rx7, Tlr6, Il1f6, Il1f9, Tlr1
negative regulation of signal transduction	61 of 574 genes, 10.6%	1120 of 24524 genes, 4.6%	3.32e-06	Dab2, Cd300lf, Wwc2, Pparg, Igf1r, Arg1, Cav2, Smpdl3b, Plaur, Hmox1, Ceacam1, Dgkz, Src, Dusp6, Thbs1, Sod2, Sgms1, Ccdc125, Cd59a, Nrp1, Hif1a, P2rx7, Flrt2, Rhoh, Notch1, Rgs14, Timp2, Mmp14, Tlr4, Nov, Dusp4, Rab7b, Glrx, Ecm1, Rnf149, Irak3, Mmp9, Atxn1, Pid1, Fzd1, Igf1, Ptpre, Pf4, Creb3l1, Dusp7, Met, Cbln1, Slc35c1, Fst, Lpar1, Lrp1, Eng, Nucb2, Nlrp3, Adgrg3, Rffl, Tlr6, Irg1, Cav1, Map…
positive regulation of molecular function	69 of 574 genes, 12.0%	1349 of 24524 genes, 5.5%	3.41e-06	Dab2, Pparg, Pdgfrb, Cav2, Ceacam1, Ccl7, Src, Adora2b, Trim13, P2rx7, Timp2, Apoc2, Syk, Rab7b, Fpr2, Cd84, Fgd4, Irak3, Mmp9, Igf1, Gadd45a, Met, Arhgef37, Nlrp3, F3, S100a8, Tlr6, Cav1, Snx18, Plpp3, Edn1, Itgb2, Tlr2, Unc119, Ang, Epha4, Plaur, Ralgapa2, Ripk3, Gab1, Tbc1d2b, Thbs1, Cd81, Ccdc125, Dcun1d3, Slc11a1, Nos2, Scarb1, Csf1r, Mefv, Tlr1, Ccl2, Tlr4, Glrx, Acsl1, Dennd1a, Cd36, Ptafr…
macromolecule localization	114 of 574 genes, 19.9%	2765 of 24524 genes, 11.3%	3.85e-06	Lipg, Abcd3, Dab2, Arg2, Pparg, Lcp2, Cav2, Cd63, Selenbp1, Ceacam1, Vcl, Src, Hcar2, Ano6, Cd38, Nrp1, P2rx7, Trem1, Dgat2, Apoc2, Mmp13, Syk, Nov, Rab7b, Cd84, Clec4e, Calcrl, Msr1, Hnmt, Pid1, Il17ra, Igf1, Abca1, Pla2g4a, Slc28a2, Gpsm2, 2610002M06Rik, Stard5, Snx7, Il1a, Cbln1, Lpl, Nucb2, Nlrp3, Hilpda, Spp1, Rffl, Tlr6, Tspan5, Abhd17c, Cav1, Snx18, Edn1, Itgb2, Tlr2, Unc119, Inhba, Ang, C…
cytokine biosynthetic process	17 of 574 genes, 3.0%	112 of 24524 genes, 0.5%	3.94e-06	Il27, Tlr4, Tlr2, Fcgr3, Ptafr, Thbs1, Tlr7, Cd28, Il1a, Ereg, Tlr8, Rnf128, Tlr6, Cebpb, Ccr2, Syk, Tlr1
protein phosphorylation	83 of 574 genes, 14.5%	1773 of 24524 genes, 7.2%	3.97e-06	Dab2, Pdgfrb, Cav2, Areg, Fam20c, Ceacam1, Acvr1b, Osm, Ccl7, Src, Nrp1, P2rx7, Pde8a, Rgs14, Timp2, Syk, Fpr2, Cd84, Fgd4, Rnf149, Irak3, Mmp9, Thbs4, Pid1, Igf1, Bst1, Ccr1, Gadd45a, Met, Dusp7, Il1a, Tlr6, Hbegf, Il12a, Cav1, Plpp3, Edn1, Itgb2, Tlr2, Igf1r, Unc119, Saa3, Inhba, Ang, Epha4, Plaur, Fn1, C5ar1, Ripk3, Dusp6, Tlr7, Thbs1, Gab1, Slc11a1, Cd81, Sgk1, Tlr8, Flrt2, Trem2, Csf1r, Notc…
positive regulation of lipid metabolic process	19 of 574 genes, 3.3%	143 of 24524 genes, 0.6%	4.21e-06	Fpr2, Dab2, Pparg, Igf1r, Cd36, Pdgfrb, Igf1, Pla2g4a, Fabp3, Src, Cd81, Il1a, Adora2b, Scd1, Scarb1, Nucb2, Dgat2, Apoc2, Dgat1
regulation of body fluid levels	28 of 574 genes, 4.9%	308 of 24524 genes, 1.3%	4.33e-06	Tspan32, Tlr4, Slc7a11, C3, Vwf, Cd36, Pdpn, F7, F13a1, Pf4, Gja5, Ceacam1, Plau, Met, Thbs1, Ano6, Hpse, F10, Scd1, F3, Hif1a, Enpp4, F5, Cav1, Kcnn4, Mmp13, Syk, Edn1
muscle cell proliferation	23 of 574 genes, 4.0%	212 of 24524 genes, 0.9%	4.52e-06	Nov, Pparg, Igf1r, Ptafr, Calcrl, Pdgfrb, Mmp9, Mmp2, Ang, Igf1, Sepn1, Camk2d, Hmox1, Six1, Thbs1, Ereg, Hif1a, Notch1, Hbegf, Cav1, Il12a, Mapk14, Edn1
regulation of cellular process	322 of 574 genes, 56.1%	10730 of 24524 genes, 43.8%	4.81e-06	Dtx4, Anpep, Pparg, Pdgfrb, Acvr1b, Ccl7, Src, Cst7, P2rx7, Trps1, Cxcl2, Tpd52, Pon3, Serpinb8, Rnf149, Tifa, Mmp9, Igf1, Abca1, Bst1, Gpsm2, Gadd45a, Met, Dusp7, Fgd6, Dach1, Adgre4, Il1a, Lpl, Nucb2, F3, S100a8, Spp1, Serpinb12, Tlr6, Btg3, Il12a, Gas7, Pilra, Tlr2, Pld1, Nrg4, Igf1r, Unc119, Inhba, Smpdl3b, Fabp3, Epha4, Vat1, Ctsl, Dgkz, Dusp6, Gab1, Cd28, Ocrl, Ica1, Ccdc125, Cd81, Sgk1, Ol…
regulation of phagocytosis	15 of 574 genes, 2.6%	86 of 24524 genes, 0.4%	5.21e-06	Ccl2, Sirpb1a, Fcgr2b, Tlr2, Slc11a1, Ano6, Cd300lf, C3, Pparg, Fcgr3, Scarb1, Cd36, Sirpa, Ptx3, Syk
regulation of vesicle-mediated transport	36 of 574 genes, 6.3%	488 of 24524 genes, 2.0%	6.01e-06	Itgb2, Tlr2, Dab2, Cd300lf, Pparg, Unc119, Sirpa, Ptx3, Lrpap1, Cd63, Hmox1, Src, Tbc1d2b, Slc11a1, Ano6, Adora2b, Scarb1, Notch1, Apoc2, Sdc1, Syk, Atp13a2, Ccl2, Glrx, C3, Cd84, Fcgr3, Cd36, Ptafr, Pla2g4a, Fcgr2b, Sirpb1a, Lrp1, Ccr2, Cav1, Cd14
mononuclear cell migration	14 of 574 genes, 2.4%	74 of 24524 genes, 0.3%	6.07e-06	Thbs1, Ccl2, Nov, Ccl6, Ano6, Slamf8, Fpr2, Cmklr1, Ccr1, Pla2g7, Ccr2, C5ar1, Mapk14, Ccl7
regulation of peptide transport	50 of 574 genes, 8.7%	837 of 24524 genes, 3.4%	6.08e-06	Tlr2, Dab2, Arg2, Pparg, Ang, Gja5, Fn1, Ceacam1, Src, Tlr7, Ica1, Hcar2, Nos2, Cd38, Hif1a, Tlr8, Slc8b1, P2rx7, Csf1r, Mmp13, Tlr1, Syk, Ugcg, Atp13a2, Ccl2, Tlr4, Nov, Glrx, Cd84, Clec4e, Clec5a, Cd36, Hnmt, Tnfrsf21, Fzd1, Igf1, Il17ra, Il1a, Lrp1, Ctsk, Lpl, Nucb2, Nlrp3, S100a8, Tlr6, Rbpms, Kcnn4, Mapk14, Cd14, Zc3h12a
negative regulation of cell communication	65 of 574 genes, 11.3%	1254 of 24524 genes, 5.1%	6.52e-06	Dab2, Cd300lf, Pparg, Arg1, Cav2, Ceacam1, Osm, Src, Sod2, Cd38, Nrp1, P2rx7, Rgs14, Timp2, Mmp14, Nov, Rab7b, Rnf149, Irak3, Mmp9, Atxn1, Pid1, Igf1, Creb3l1, Met, Dusp7, Cbln1, Nucb2, Nlrp3, Rffl, Tlr6, Irg1, Cav1, Edn1, Igf1r, Wwc2, Plaur, Smpdl3b, Hmox1, Dgkz, Dusp6, Slc30a1, Thbs1, Ccdc125, Sgms1, Cd59a, Hif1a, Flrt2, Rhoh, Notch1, Dusp4, Tlr4, Glrx, Ecm1, Fzd1, Pf4, Ptpre, Lrp1, Lpar1, Fst,…
positive regulation of protein transport	37 of 574 genes, 6.4%	513 of 24524 genes, 2.1%	6.57e-06	Tlr2, Dab2, Ang, Ceacam1, Src, Tlr7, Hcar2, Cd38, Hif1a, Tlr8, P2rx7, Csf1r, Mmp13, Tlr1, Syk, Ugcg, Atp13a2, Ccl2, Tlr4, Glrx, Cd84, Clec4e, Clec5a, Cd36, Hnmt, Igf1, Il17ra, Il1a, Lrp1, Ctsk, Lpl, Nlrp3, Kcnn4, Mapk14, Rbpms, Cd14, Zc3h12a
positive regulation of cytokine secretion	18 of 574 genes, 3.1%	131 of 24524 genes, 0.5%	6.67e-06	Tlr4, Tlr2, Clec5a, Clec4e, Cd84, Cd36, Il17ra, Src, Il1a, Lpl, Nlrp3, Tlr8, P2rx7, Csf1r, Mapk14, Cd14, Syk, Tlr1
interleukin-1 secretion	11 of 574 genes, 1.9%	41 of 24524 genes, 0.2%	6.71e-06	Tlr4, Tlr2, Arg2, Nlrp3, Cd36, Nlrc4, Tlr8, Abca1, P2rx7, Tlr6, Zc3h12a
multi-organism process	93 of 574 genes, 16.2%	2108 of 24524 genes, 8.6%	6.99e-06	Lcn2, Arg2, Tnfrsf1b, Arg1, Ptger2, Cav2, Ceacam1, Acvr1b, Wfdc21, Src, Trim13, Mir342, P2rx7, Trem1, Cxcl2, Lyz1, Cebpb, Mgst1, Syk, Fcgr4, Slamf8, Cd84, Clec4e, Irak3, Mmp9, Atxn1, Mr1, Il17ra, Abca1, Igf1, Pla2g4a, Dach1, Sepp1, Nlrp3, Hp, Tlr6, Cxcl1, Irg1, Cav1, Il12a, Tlr2, Clec4d, Pld1, Inhba, Ptx3, Ctsl, Fn1, C5ar1, Ripk3, Trip13, Tlr7, Lyz2, Mrc1, Slc11a1, Myo1f, Penk, Nos2, Sh3pxd2b, Sc…
regulation of protein localization	58 of 574 genes, 10.1%	1058 of 24524 genes, 4.3%	7.03e-06	Tlr2, Dab2, Arg2, Ang, Cav2, Ralgapa2, Gja5, Fn1, Six1, Ceacam1, Src, Tlr7, Rhoq, Ica1, Hcar2, Sgk1, Nos2, Cd38, Hif1a, Tlr8, Slc8b1, P2rx7, Trem2, Csf1r, Mmp13, Tlr1, Syk, Ugcg, Atp13a2, Ccl2, Tlr4, Nov, Glrx, Cd84, Clec4e, Clec5a, Cd36, Hnmt, Tnfrsf21, Pid1, Fzd1, Igf1, Il17ra, Camk2d, Lztfl1, Gpsm2, Il1a, Lrp1, Ctsk, Lpl, Nlrp3, Tlr6, Abhd17c, Rbpms, Kcnn4, Mapk14, Cd14, Zc3h12a
regulation of leukocyte mediated immunity	22 of 574 genes, 3.8%	199 of 24524 genes, 0.8%	7.27e-06	Tlr4, Itgb2, Tlr2, C3, Fcgr3, Cd84, Arg1, Ptafr, Cxcl5, Hmox1, Ceacam1, Ripk3, Cd28, Fcgr2b, Adora2b, Nlrp3, P2rx7, Cxcl1, Ccr2, Il12a, Slamf6, Syk
negative regulation of signaling	65 of 574 genes, 11.3%	1258 of 24524 genes, 5.1%	7.4e-06	Dab2, Cd300lf, Pparg, Arg1, Cav2, Ceacam1, Osm, Src, Sod2, Cd38, Nrp1, P2rx7, Rgs14, Timp2, Mmp14, Nov, Rab7b, Rnf149, Irak3, Mmp9, Atxn1, Pid1, Igf1, Creb3l1, Met, Dusp7, Cbln1, Nucb2, Nlrp3, Rffl, Tlr6, Irg1, Cav1, Edn1, Igf1r, Wwc2, Plaur, Smpdl3b, Hmox1, Dgkz, Dusp6, Slc30a1, Thbs1, Ccdc125, Sgms1, Cd59a, Hif1a, Flrt2, Rhoh, Notch1, Dusp4, Tlr4, Glrx, Ecm1, Fzd1, Pf4, Ptpre, Lrp1, Lpar1, Fst,…
regulation of tumor necrosis factor production	18 of 574 genes, 3.1%	132 of 24524 genes, 0.5%	7.56e-06	Ccl2, Tlr4, Gpnmb, Tlr2, Arg2, Fcgr3, Cd84, Cd36, Ptafr, Irak3, Pf4, Acp5, Thbs1, Tlr6, Ccr2, Cd14, Zc3h12a, Tlr1
smooth muscle cell proliferation	19 of 574 genes, 3.3%	148 of 24524 genes, 0.6%	7.6e-06	Nov, Pparg, Igf1r, Ptafr, Calcrl, Pdgfrb, Mmp9, Mmp2, Ang, Igf1, Camk2d, Hmox1, Thbs1, Ereg, Hif1a, Hbegf, Cav1, Il12a, Edn1
programmed cell death	85 of 574 genes, 14.8%	1861 of 24524 genes, 7.6%	7.85e-06	Lcn2, Dab2, Arg2, Tnfrsf1b, Pparg, Pdgfrb, Ceacam1, Acvr1b, Tsc22d1, Osm, Src, Sod2, Hcar2, Ano6, Cd38, Nrp1, P2rx7, Trps1, Cebpb, Sell, Acp2, Irak3, Mmp9, Igf1, Pla2g4a, Asah2, Gadd45a, Slc40a1, Creb3l1, Mitf, Met, Il1a, Prdx5, Nlrp3, F3, S100a8, Spp1, Rffl, Il12a, Cav1, Edn1, Hk3, Igf1r, Inhba, Pygl, Pdpn, Plaur, Sort1, Fn1, Hmox1, Phlda1, Six1, C5ar1, Ripk3, Dusp6, Thbs1, Cd28, Dcun1d3, Sgms1,…
regulation of multicellular organismal development	87 of 574 genes, 15.2%	1928 of 24524 genes, 7.9%	8.8e-06	Pilrb1, Dab2, Pparg, Pdgfrb, Maf, Fam20c, Ceacam1, Acvr1b, Src, Hpse, Ano6, Adora2b, Nrp1, P2rx7, Trps1, Cebpb, Rgs14, Rbfox2, Timp2, Mmp14, Syk, Man2a1, Rab7b, Irak3, Mmp9, Atxn1, Igf1, Ccr1, Mitf, Met, Il1a, Cbln1, Nlrp3, F3, Cxcl1, Ccr2, Il12a, Cav1, Edn1, Itgb2, Tlr2, Igf1r, Inhba, Pdpn, Csf3r, Epha4, Fn1, Hmox1, Six1, C5ar1, Dusp6, Thbs1, Gab1, Cd28, Sgk1, Cd59a, Sh3pxd2b, Hif1a, Tnfrsf26, F…
immune effector process	48 of 574 genes, 8.4%	795 of 24524 genes, 3.2%	9.32e-06	Itgb2, Tlr2, Clec4d, H60b, Arg1, Ptx3, Hmox1, Ceacam1, Ripk3, Tlr7, Cd28, Slc11a1, Myo1f, Adora2b, Cd59a, Tlr8, P2rx7, Trem1, Cebpb, Syk, Ccl2, Il27, Tspan32, Tlr4, Slamf8, C3, Cd84, Clec4e, Fcgr3, Cd36, Irak3, Ptafr, Cxcl5, Raet1d, Ly9, Ctsc, C1rb, Fcgr2b, Lrp1, Nlrp3, Cxcl1, Trem3, Ccr2, C1ra, Il12a, Mapk14, Slamf6, Zc3h12a
tumor necrosis factor production	18 of 574 genes, 3.1%	134 of 24524 genes, 0.5%	9.68e-06	Ccl2, Tlr4, Gpnmb, Tlr2, Arg2, Fcgr3, Cd84, Cd36, Ptafr, Irak3, Pf4, Acp5, Thbs1, Tlr6, Ccr2, Cd14, Zc3h12a, Tlr1
regulation of tumor necrosis factor superfamily cytokine production	18 of 574 genes, 3.1%	134 of 24524 genes, 0.5%	9.68e-06	Ccl2, Tlr4, Gpnmb, Tlr2, Arg2, Fcgr3, Cd84, Cd36, Ptafr, Irak3, Pf4, Acp5, Thbs1, Tlr6, Ccr2, Cd14, Zc3h12a, Tlr1
myeloid leukocyte mediated immunity	15 of 574 genes, 2.6%	90 of 24524 genes, 0.4%	1e-05	Itgb2, Myo1f, C3, Adora2b, Fcgr3, Cd84, Arg1, Ptafr, Cxcl5, Trem1, Cxcl1, Trem3, Hmox1, Ccr2, Syk
phosphorylation	92 of 574 genes, 16.0%	2093 of 24524 genes, 8.5%	1.04e-05	Pik3c2a, Dab2, Pdgfrb, Cav2, Areg, Gk, Fam20c, Ceacam1, Acvr1b, Osm, Ccl7, Src, Chchd10, Nrp1, P2rx7, Pde8a, Rgs14, Timp2, Syk, Slamf8, Fpr2, Cd84, Fgd4, Rnf149, Irak3, Mmp9, Atxn1, Thbs4, Pid1, Igf1, Bst1, Ccr1, Gadd45a, Met, Dusp7, Il1a, Tlr6, Hbegf, Il12a, Cav1, Plpp3, Edn1, Hk3, Itgb2, Tlr2, Igf1r, Unc119, Saa3, Inhba, Ang, Plaur, Epha4, Fn1, C5ar1, Ripk3, Dgkz, Dusp6, Tlr7, Thbs1, Gab1, Slc1…
leukocyte activation	53 of 574 genes, 9.2%	933 of 24524 genes, 3.8%	1.1e-05	Itgb2, Tlr2, Pilrb1, Clec4d, Cd300lf, Arg2, Arg1, Lcp2, Hmox1, Ceacam1, Ripk3, Tlr7, Thbs1, Cd28, Slc11a1, Myo1f, Cd81, Adora2b, Cd38, Tlr8, P2rx7, Rhoh, Cebpb, Mmp14, Dcstamp, Tlr1, Syk, Ccl2, Il27, Tspan32, Tlr4, Fcgr4, Gpnmb, Fpr2, Cd84, Clec4e, Fcgr3, Ptafr, Cxcl5, Tnfrsf21, Bst1, Igf1, Ptpre, Ly9, Slc7a2, Fcgr2b, Nlrp3, Adgrg3, Tlr6, Ccr2, Cav1, Il12a, Slamf6
positive regulation of response to wounding	13 of 574 genes, 2.3%	65 of 24524 genes, 0.3%	1.14e-05	Thbs1, Ccl2, Tlr4, Hpse, Ano6, Igf1r, Cd36, Pdpn, Scarf1, Enpp4, F7, Hbegf, Plpp3
reactive oxygen species biosynthetic process	16 of 574 genes, 2.8%	105 of 24524 genes, 0.4%	1.15e-05	Tlr4, Slc7a2, Itgb2, Tlr2, Sod2, Arg2, Nos2, Cd36, Ptx3, Gla, Igf1, Tlr6, P2rx4, Acp5, Cav1, Zc3h12a
positive regulation of immune effector process	22 of 574 genes, 3.8%	204 of 24524 genes, 0.8%	1.16e-05	Ccl2, Tlr4, Itgb2, Tlr2, C3, Fcgr3, Cd84, Arg1, Cd36, Ptafr, Hmox1, Ceacam1, Cd28, Adora2b, Nlrp3, P2rx7, Cxcl1, Ccr2, Il12a, Mapk14, Slamf6, Syk
defense response to other organism	41 of 574 genes, 7.1%	622 of 24524 genes, 2.5%	1.2e-05	Tlr2, Clec4d, Arg2, Pld1, Arg1, C5ar1, Tlr7, Lyz2, Slc11a1, Myo1f, Nos2, Scd1, Tlr8, P2rx7, Trem1, Cebpb, Lyz1, Tlr1, Syk, Il27, Tspan32, Tlr4, Slamf8, Clec4e, Cd36, Iigp1, Slpi, Stab1, Cxcl5, Il17ra, Mr1, Acp5, Pf4, Hp, Nlrp3, Nlrc4, Tlr6, Cxcl1, Trem3, Il12a, Zc3h12a
positive regulation of establishment of protein localization	37 of 574 genes, 6.4%	525 of 24524 genes, 2.1%	1.22e-05	Tlr2, Dab2, Ang, Ceacam1, Src, Tlr7, Hcar2, Cd38, Hif1a, Tlr8, P2rx7, Csf1r, Mmp13, Tlr1, Syk, Ugcg, Atp13a2, Ccl2, Tlr4, Glrx, Cd84, Clec4e, Clec5a, Cd36, Hnmt, Igf1, Il17ra, Il1a, Lrp1, Ctsk, Lpl, Nlrp3, Kcnn4, Mapk14, Rbpms, Cd14, Zc3h12a
regulation of programmed cell death	73 of 574 genes, 12.7%	1511 of 24524 genes, 6.2%	1.23e-05	Dab2, Arg2, Tnfrsf1b, Pparg, Pdgfrb, Ceacam1, Tsc22d1, Osm, Src, Sod2, Hcar2, Ano6, Cd38, Nrp1, P2rx7, Trps1, Cebpb, Sell, Irak3, Mmp9, Igf1, Pla2g4a, Gadd45a, Slc40a1, Creb3l1, Mitf, Met, Prdx5, Nlrp3, F3, S100a8, Spp1, Rffl, Cav1, Il12a, Edn1, Hk3, Igf1r, Inhba, Pdpn, Plaur, Fn1, Sort1, Hmox1, Phlda1, C5ar1, Six1, Ripk3, Dusp6, Thbs1, Dcun1d3, Sgms1, Sgk1, Hif1a, Tnfrsf26, Csf1r, Notch1, Serpin…
regulation of MAP kinase activity	26 of 574 genes, 4.5%	282 of 24524 genes, 1.1%	1.26e-05	Tlr4, Dusp4, Dab2, Igf1r, Fgd4, Irak3, Pdgfrb, Igf1, Epha4, Gadd45a, Ceacam1, Sash1, Src, Met, Dusp6, Dusp7, Thbs1, Gab1, Cd81, Lpar1, P2rx7, Tlr6, Rgs14, Cav1, Syk, Edn1
regulation of endocytosis	24 of 574 genes, 4.2%	243 of 24524 genes, 1.0%	1.31e-05	Ccl2, Tlr2, Dab2, Cd300lf, C3, Pparg, Fcgr3, Unc119, Cd36, Sirpa, Ptx3, Lrpap1, Cd63, Src, Sirpb1a, Fcgr2b, Slc11a1, Ano6, Lrp1, Scarb1, Cav1, Apoc2, Cd14, Syk
tumor necrosis factor superfamily cytokine production	18 of 574 genes, 3.1%	137 of 24524 genes, 0.6%	1.38e-05	Ccl2, Tlr4, Gpnmb, Tlr2, Arg2, Fcgr3, Cd84, Cd36, Ptafr, Irak3, Pf4, Acp5, Thbs1, Tlr6, Ccr2, Cd14, Zc3h12a, Tlr1
response to endogenous stimulus	67 of 574 genes, 11.7%	1342 of 24524 genes, 5.5%	1.62e-05	Dab2, Pparg, Itgb5, Ptger2, Areg, Cav2, Fam20c, Src, Cd38, Mir342, Pde8a, Cebpb, Rbfox2, Timp2, Mmp14, Mmp13, Syk, Fpr2, Lox, Pid1, Igf1, Sepn1, Ptpn12, Lpl, Nucb2, Nlrp3, Spp1, Tlr6, Irg1, Cav1, Itgb2, Tlr2, Igf1r, Pld1, Inhba, Ang, Epha4, Sort1, Mir222, Six1, Dusp6, Thbs1, Cd81, Rhoq, Sgk1, Flrt2, Fosl2, Trem2, Mir221, Notch1, Ccl2, Tlr4, Glrx, Acsl1, Cd36, Agtrap, Mmp2, Fzd1, P2rx4, Atp1a3, Pt…
positive regulation of cell death	42 of 574 genes, 7.3%	654 of 24524 genes, 2.7%	1.65e-05	Pparg, Inhba, Pdgfrb, Plaur, Sort1, Phlda1, Hmox1, Ceacam1, Tsc22d1, Ripk3, Osm, Src, Dusp6, Thbs1, Ano6, Dcun1d3, Hcar2, Trim13, Hif1a, P2rx7, Trps1, Notch1, Tlr4, Cd36, Mmp2, Mmp9, Camk2d, Pla2g4a, Gadd45a, Ctsc, Fcgr2b, Lpar1, Lrp1, Hp, F3, Nlrp3, S100a8, Nlrc4, Tlr6, Il12a, Cav1, Zc3h12a
negative regulation of cellular process	162 of 574 genes, 28.2%	4520 of 24524 genes, 18.4%	1.67e-05	Pilrb1, Pparg, Arg1, Pdgfrb, Ets2, Maf, Acvr1b, Tsc22d1, Src, Cst7, Adora2b, Nrp1, P2rx7, Trps1, Pde8a, Rbfox2, Timp2, Nov, Slamf8, Pon3, Serpinb8, Rnf149, Irak3, Mmp9, Pid1, Igf1, Gadd45a, Creb3l1, Met, Dusp7, Dach1, Il1a, Cbln1, Prdx5, Ptges, Nucb2, Hp, Spp1, Serpinb12, Tlr6, Btg3, Il12a, Cav1, Edn1, Tlr2, Igf1r, Unc119, Inhba, Pdpn, Ang, Lrpap1, Smpdl3b, Plaur, Epha4, Vat1, Ctsl, Dgkz, Trip13,…
regulation of cellular component organization	100 of 574 genes, 17.4%	2372 of 24524 genes, 9.7%	1.67e-05	Lcn2, Dab2, Cd300lf, Pparg, Pdgfrb, Cd63, Acvr1b, Parvb, Osm, Src, Ano6, Cd38, Nrp1, P2rx7, Mmp14, Apoc2, Sdc1, Syk, Nov, Fmnl3, Fcgr3, Fgd4, Irak3, Mmp9, Hnmt, Pid1, Igf1, Bst1, Pla2g4a, Tapt1, Gpsm2, Adam15, Mitf, Met, Sirpb1a, Tet1, Il1a, Cbln1, Tlr6, Hbegf, Cav1, Edn1, Gas7, Tlr2, Pld1, Igf1r, Unc119, Inhba, Sirpa, Pdpn, Htra4, Ptx3, Lrpap1, Plaur, Epha4, Vat1, Ctsl, Fn1, Six1, Trip13, Tbc1d2…
positive regulation of catalytic activity	55 of 574 genes, 9.6%	1001 of 24524 genes, 4.1%	1.75e-05	Dab2, Pparg, Unc119, Pdgfrb, Ang, Cav2, Epha4, Ralgapa2, Ceacam1, Ripk3, Ccl7, Src, Thbs1, Tbc1d2b, Gab1, Slc11a1, Ccdc125, Cd81, Dcun1d3, Adora2b, Nos2, Scarb1, P2rx7, Csf1r, Timp2, Mefv, Apoc2, Tlr1, Syk, Ccl2, Tlr4, Acsl1, Fpr2, Dennd1a, Fgd4, Ptafr, Igf1, Gadd45a, Sash1, Met, Arhgef37, Ccl6, Lpar1, Ereg, F3, Nlrp3, Slc27a1, S100a8, Pkp4, Nlrc4, Tlr6, Cav1, Mapk14, Snx18, Edn1
regulation of neutrophil chemotaxis	10 of 574 genes, 1.7%	35 of 24524 genes, 0.1%	1.89e-05	Sell, Cxcl5, Thbs4, Bst1, Cxcl3, Cxcl1, Cxcl2, Pf4, C5ar1, Edn1
positive regulation of neutrophil migration	10 of 574 genes, 1.7%	35 of 24524 genes, 0.1%	1.89e-05	Sell, Il1a, Cxcl5, Thbs4, Cxcl3, Cxcl1, Cxcl2, Pf4, C5ar1, Edn1
regulation of angiogenesis	25 of 574 genes, 4.4%	268 of 24524 genes, 1.1%	2e-05	Ccl2, Itgb2, Ecm1, C3, Pparg, Cd36, Stab1, Mmp9, Pf4, Hmox1, C5ar1, Ceacam1, Sash1, Thbs1, Gab1, Il1a, Adora2b, Cd59a, Eng, F3, Hif1a, Nrp1, Notch1, Ccr2, Zc3h12a
lipid biosynthetic process	36 of 574 genes, 6.3%	514 of 24524 genes, 2.1%	2.36e-05	Pik3c2a, Abcd3, Dab2, Agpat2, Pld1, Igf1r, Ang, Hsd11b1, Fabp3, B3galt2, Gbgt1, Ceacam1, Agpat3, Sgms1, Adora2b, Scd1, Scarb1, Hacd4, P2rx7, Igfbp7, Apoc2, Dgat2, Ugcg, Acsl1, C3, Fpr2, Igf1, Tbxas1, Pla2g4a, Il1a, Lpl, Ptges, Slc27a1, Lpcat2, Dgat1, Edn1
response to oxidative stress	30 of 574 genes, 5.2%	377 of 24524 genes, 1.5%	2.54e-05	Atp13a2, Tlr4, Hk3, Lcn2, Glrx, Rcan1, Cd36, Mmp9, Mmp2, Fzd1, Sepn1, Hmox1, Src, Met, Gpx3, Thbs1, Gab1, Sod2, Prdx5, Cd38, Hp, Hif1a, Tlr6, Srxn1, Pde8a, Rgs14, Rbpms, Aldh3b1, Mgst1, Zc3h12a
regulation of smooth muscle cell proliferation	18 of 574 genes, 3.1%	143 of 24524 genes, 0.6%	2.77e-05	Pparg, Igf1r, Ptafr, Calcrl, Pdgfrb, Mmp9, Mmp2, Ang, Igf1, Camk2d, Hmox1, Thbs1, Ereg, Hif1a, Hbegf, Cav1, Il12a, Edn1
regulation of protein transport	47 of 574 genes, 8.2%	797 of 24524 genes, 3.2%	2.88e-05	Tlr2, Dab2, Arg2, Ang, Gja5, Fn1, Ceacam1, Src, Tlr7, Ica1, Hcar2, Nos2, Cd38, Hif1a, Tlr8, Slc8b1, P2rx7, Csf1r, Mmp13, Tlr1, Syk, Ugcg, Atp13a2, Ccl2, Tlr4, Nov, Glrx, Cd84, Clec4e, Clec5a, Cd36, Hnmt, Tnfrsf21, Fzd1, Igf1, Il17ra, Il1a, Lrp1, Ctsk, Lpl, Nlrp3, Tlr6, Rbpms, Kcnn4, Mapk14, Cd14, Zc3h12a
regulation of myeloid leukocyte mediated immunity	12 of 574 genes, 2.1%	58 of 24524 genes, 0.2%	3.08e-05	Itgb2, C3, Adora2b, Fcgr3, Cd84, Arg1, Ptafr, Cxcl5, Cxcl1, Hmox1, Ccr2, Syk
MyD88-dependent toll-like receptor signaling pathway	8 of 574 genes, 1.4%	20 of 24524 genes, 0.1%	3.22e-05	Tlr7, Tlr4, Tlr2, Cd300lf, Irak3, Tlr8, Tlr6, Tlr1
response to lipoprotein particle	8 of 574 genes, 1.4%	20 of 24524 genes, 0.1%	3.22e-05	Tlr4, Itgb2, Cd81, Pparg, Lpl, Cd36, Tlr6, Syk
metabolic process	313 of 574 genes, 54.5%	10522 of 24524 genes, 42.9%	3.72e-05	Anpep, Pparg, Pdgfrb, Ppic, Pld3, Acvr1b, Ccl7, Src, Chchd10, Cst7, March1, Hacd4, P2rx7, Srxn1, Mtfr2, Trps1, Trem1, Adssl1, Pon3, Serpinb8, Rnf149, Mmp9, Igf1, Bst1, Abca1, Gadd45a, Met, Gpx3, Dusp7, Dach1, Il1a, Lpl, Phgdh, Nucb2, F3, S100a8, Spp1, Serpinb12, Tlr6, 2010111I01Rik, Il12a, Tlr2, Pld1, Igf1r, Unc119, Inhba, Smpdl3b, Fabp3, Epha4, Vat1, Ctsl, B3galt2, Dgkz, Dusp6, Cpd, Gab1, Cd28, …
neurotransmitter biosynthetic process	15 of 574 genes, 2.6%	99 of 24524 genes, 0.4%	3.89e-05	Tlr4, Slc7a2, Itgb2, Tlr2, Sod2, Nos2, Cd36, Ptx3, Gla, Igf1, Tlr6, P2rx4, Acp5, Cav1, Zc3h12a
defense response to bacterium	31 of 574 genes, 5.4%	408 of 24524 genes, 1.7%	4.22e-05	Tlr4, Tlr2, Slamf8, Clec4d, Arg2, Pld1, Clec4e, Cd36, Stab1, Slpi, Iigp1, Cxcl5, Mr1, Acp5, C5ar1, Lyz2, Slc11a1, Myo1f, Nos2, Scd1, Hp, Nlrp3, Nlrc4, P2rx7, Tlr6, Trem1, Trem3, Cebpb, Lyz1, Tlr1, Syk
nitrogen compound transport	90 of 574 genes, 15.7%	2092 of 24524 genes, 8.5%	4.49e-05	Dab2, Arg2, Pparg, Arg1, Lcp2, Cd63, Tcn2, Selenbp1, Ceacam1, Src, Hcar2, Adora2b, Cd38, P2rx7, Trem1, Apoc2, Mmp13, Syk, Nov, Rab7b, Cd84, Clec4e, Fcgr3, Calcrl, Msr1, Hnmt, Il17ra, Igf1, Abca1, Slc28a2, 2610002M06Rik, Snx7, Il1a, Cbln1, Lpl, Nucb2, Nlrp3, S100a8, Rffl, Tlr6, Slc44a1, Snx18, Edn1, Tlr2, Slc7a11, Unc119, Slc36a4, Ang, Fn1, Gja5, Tlr7, Tbc1d2b, Ica1, Slc11a1, Magohb, Slc36a1, Mcol…
phagocytosis	26 of 574 genes, 4.5%	300 of 24524 genes, 1.2%	4.6e-05	Ccl2, Itgb2, Tlr2, Cd300lf, C3, Pparg, Fcgr3, Cd36, Sirpa, Msr1, Ptx3, Abca1, Cd302, Thbs1, Sirpb1a, Fcgr2b, Slc11a1, Ano6, Dock1, Lrp1, Scarb1, P2rx7, Xkr8, Trem2, Ccr2, Syk
positive regulation of neutrophil chemotaxis	9 of 574 genes, 1.6%	29 of 24524 genes, 0.1%	4.99e-05	Sell, Cxcl5, Thbs4, Cxcl3, Cxcl1, Cxcl2, Pf4, C5ar1, Edn1
developmental process	199 of 574 genes, 34.7%	5974 of 24524 genes, 24.4%	5.11e-05	Anpep, Pilrb1, Pparg, Pdgfrb, Hsd11b1, Ets2, Maf, Fam20c, Acvr1b, Parvb, Clmp, Src, Ano6, Adora2b, Nrp1, P2rx7, Trps1, Rbfox2, Timp2, Syk, Mcoln3, Nov, Slamf8, Fpr2, Irak3, Calcrl, Msr1, Mmp9, Hnmt, Pid1, Igf1, Pla2g4a, Ly9, Gpsm2, Creb3l1, Met, Mmp19, Dach1, Il1a, Cbln1, Lpl, Phgdh, Nucb2, Hp, F3, S100a8, Spp1, Serpinb12, Il12a, Cav1, Edn1, Gas7, Itgb2, Tlr2, Clec4d, Nrg4, Igf1r, Unc119, Inhba, …
response to organonitrogen compound	47 of 574 genes, 8.2%	813 of 24524 genes, 3.3%	5.33e-05	Itgb2, Tlr2, Pparg, Pld1, Igf1r, Cav2, Epha4, Sort1, Six1, Mir222, C5ar1, Src, Rhoq, Cd81, Sgk1, Trim13, Mir342, P2rx7, Trem2, Mir221, Notch1, Cebpb, Mgst1, Syk, Sell, Tlr4, Fpr2, Slc1a2, Cd36, Agtrap, Irak3, Mmp2, Igf1, Pid1, Sepn1, P2rx4, Atp1a3, Ptpre, Fcgr2b, Lrp1, Lpl, Nlrp3, Nucb2, Slc27a1, Tlr6, Cav1, Mapk14
extracellular structure organization	24 of 574 genes, 4.2%	261 of 24524 genes, 1.1%	5.37e-05	Tgfbi, Lipg, Lox, Cd36, Pdpn, Mmp9, Thbs4, Abca1, Lamc1, Fn1, Pla2g7, Myo1e, Creb3l1, Thbs1, Eng, Lpl, Sh3pxd2b, Scarb1, Flrt2, Notch1, Ccdc80, Sdc1, Dgat1, Mmp13
anatomical structure development	188 of 574 genes, 32.8%	5562 of 24524 genes, 22.7%	5.49e-05	Anpep, Pilrb1, Pparg, Pdgfrb, Hsd11b1, Ets2, Maf, Fam20c, Acvr1b, Parvb, Clmp, Src, Ano6, Adora2b, Nrp1, P2rx7, Trps1, Rbfox2, Timp2, Syk, Mcoln3, Nov, Slamf8, Fpr2, Irak3, Calcrl, Mmp9, Hnmt, Pid1, Igf1, Pla2g4a, Ly9, Gpsm2, Creb3l1, Met, Mmp19, Dach1, Il1a, Cbln1, Phgdh, Hp, F3, S100a8, Spp1, Serpinb12, Il12a, Cav1, Edn1, Gas7, Itgb2, Tlr2, Clec4d, Nrg4, Igf1r, Unc119, Inhba, Sirpa, Pdpn, Ang, …
transmembrane transport	61 of 574 genes, 10.6%	1210 of 24524 genes, 4.9%	6.02e-05	Pik3c2a, Slc39a14, Abcd3, Tmem38b, Slc7a11, Slc16a7, Slc36a4, Emb, Sort1, Gja5, Hvcn1, Slc31a1, Slc30a1, Thbs1, Clcn7, Slc39a4, Slc12a6, Slc11a1, Rhoq, Ano6, Slc36a1, Mcoln2, Scarb1, Lrrc8d, Slc8b1, P2rx7, Atp13a2, Slc38a6, Abcc5, Best1, Glrx, C3, Slc1a2, Ptafr, Mmp9, Abca1, Igf1, Pid1, Sepn1, Camk2d, P2rx4, Kcnj2, Slc28a2, Atp1a3, Slc23a2, Atp6v0d2, Slc40a1, Lrrc8b, Met, Mfsd7a, Slc7a2, Slc41a2,…
regulation of peptidyl-tyrosine phosphorylation	23 of 574 genes, 4.0%	243 of 24524 genes, 1.0%	6.26e-05	Tlr4, Itgb2, Unc119, Cd36, Pdgfrb, Thbs4, Igf1, Areg, Bst1, Cav2, Epha4, Osm, Src, Cd81, Ereg, Nrp1, Trem2, Csf1r, Hbegf, Cav1, Il12a, Plpp3, Syk
positive regulation of phagocytosis	12 of 574 genes, 2.1%	62 of 24524 genes, 0.3%	6.86e-05	Ccl2, Sirpb1a, Fcgr2b, Slc11a1, Ano6, Cd300lf, C3, Pparg, Fcgr3, Cd36, Sirpa, Ptx3
regulation of establishment of protein localization	47 of 574 genes, 8.2%	821 of 24524 genes, 3.3%	7.19e-05	Tlr2, Dab2, Arg2, Ang, Gja5, Fn1, Ceacam1, Src, Tlr7, Ica1, Hcar2, Nos2, Cd38, Hif1a, Tlr8, Slc8b1, P2rx7, Csf1r, Mmp13, Tlr1, Syk, Ugcg, Atp13a2, Ccl2, Tlr4, Nov, Glrx, Cd84, Clec4e, Clec5a, Cd36, Hnmt, Tnfrsf21, Fzd1, Igf1, Il17ra, Il1a, Lrp1, Ctsk, Lpl, Nlrp3, Tlr6, Rbpms, Kcnn4, Mapk14, Cd14, Zc3h12a
monocarboxylic acid transport	17 of 574 genes, 3.0%	135 of 24524 genes, 0.6%	7.21e-05	Abcd3, Acsl1, Slc16a7, Pparg, Cd36, Pla2g4a, Cyp4f18, Fabp3, Emb, Thbs1, Il1a, Nos2, Slc27a1, P2rx7, Plin2, Edn1, Syk
cellular response to lipoprotein particle stimulus	8 of 574 genes, 1.4%	22 of 24524 genes, 0.1%	7.86e-05	Tlr4, Itgb2, Cd81, Pparg, Lpl, Cd36, Tlr6, Syk
multicellular organism development	175 of 574 genes, 30.5%	5101 of 24524 genes, 20.8%	7.98e-05	Anpep, Pilrb1, Pparg, Pdgfrb, Hsd11b1, Ets2, Maf, Fam20c, Acvr1b, Clmp, Src, Ano6, Adora2b, Nrp1, P2rx7, Trps1, Rbfox2, Timp2, Syk, Mcoln3, Nov, Fpr2, Irak3, Calcrl, Mmp9, Hnmt, Igf1, Pla2g4a, Ly9, Gpsm2, Creb3l1, Met, Mmp19, Dach1, Il1a, Cbln1, Phgdh, Hp, F3, S100a8, Spp1, Serpinb12, Il12a, Cav1, Edn1, Gas7, Itgb2, Tlr2, Clec4d, Nrg4, Igf1r, Unc119, Inhba, Sirpa, Pdpn, Ang, Plaur, Csf3r, Epha4, …
positive regulation of endocytosis	18 of 574 genes, 3.1%	153 of 24524 genes, 0.6%	8.14e-05	Ccl2, Dab2, Cd300lf, C3, Pparg, Fcgr3, Cd36, Sirpa, Ptx3, Cd63, Fcgr2b, Sirpb1a, Slc11a1, Ano6, Lrp1, Cav1, Cd14, Syk
regulation of interleukin-12 production	11 of 574 genes, 1.9%	51 of 24524 genes, 0.2%	8.19e-05	Thbs1, Tlr4, Tlr2, Cd36, Irak3, Cmklr1, Tlr8, Tlr6, Acp5, Mapk14, Mefv
regulation of nitric oxide biosynthetic process	12 of 574 genes, 2.1%	63 of 24524 genes, 0.3%	8.3e-05	Tlr4, Itgb2, Tlr2, Sod2, Cd36, Gla, Igf1, Ptx3, Tlr6, Acp5, Cav1, Zc3h12a
cellular response to lipid	37 of 574 genes, 6.4%	565 of 24524 genes, 2.3%	8.53e-05	Dab2, Tnfrsf1b, Pparg, Inhba, Ptger2, Mir222, Src, Mrc1, Sgk1, Nos2, Mir342, Trem2, Mir221, Cebpb, Rbfox2, Dgat2, Ccl2, Tlr4, Fcgr4, Glrx, Cd84, Cd36, Cxcl5, Mmp2, Abca1, Igf1, Pid1, Sash1, Mir223, Lpar1, Nlrp3, Spp1, Irg1, Il12a, Mapk14, Cd14, Zc3h12a
regulation of apoptotic process	70 of 574 genes, 12.2%	1493 of 24524 genes, 6.1%	9e-05	Dab2, Arg2, Tnfrsf1b, Pparg, Pdgfrb, Ceacam1, Tsc22d1, Osm, Src, Sod2, Hcar2, Ano6, Cd38, Nrp1, P2rx7, Trps1, Cebpb, Sell, Irak3, Mmp9, Igf1, Pla2g4a, Gadd45a, Slc40a1, Creb3l1, Mitf, Prdx5, Nlrp3, F3, S100a8, Spp1, Rffl, Cav1, Il12a, Edn1, Igf1r, Inhba, Pdpn, Plaur, Fn1, Sort1, Hmox1, Phlda1, C5ar1, Six1, Ripk3, Dusp6, Thbs1, Dcun1d3, Sgms1, Sgk1, Hif1a, Tnfrsf26, Csf1r, Notch1, Serpinb2, Tlr4, …
positive regulation of granulocyte chemotaxis	9 of 574 genes, 1.6%	31 of 24524 genes, 0.1%	9.64e-05	Sell, Cxcl5, Thbs4, Cxcl3, Cxcl1, Cxcl2, Pf4, C5ar1, Edn1
toll-like receptor signaling pathway	14 of 574 genes, 2.4%	91 of 24524 genes, 0.4%	9.88e-05	Tlr7, Tlr4, Tlr2, Rab7b, Cd300lf, Cd36, Irak3, Tlr8, Tlr6, Smpdl3b, Irg1, Cav1, Cd14, Tlr1
cell killing	17 of 574 genes, 3.0%	138 of 24524 genes, 0.6%	0.0001	Ccl2, H60b, Fcgr3, Arg1, Cxcl5, Raet1d, Pf4, Ceacam1, Ripk3, Ctsc, Nos2, P2rx7, Cxcl1, Trem1, Trem3, Il12a, Slamf6
leukocyte mediated cytotoxicity	15 of 574 genes, 2.6%	106 of 24524 genes, 0.4%	0.0001	Ccl2, H60b, Fcgr3, Arg1, Cxcl5, Raet1d, P2rx7, Trem1, Cxcl1, Trem3, Il12a, Ceacam1, Slamf6, Ripk3, Ctsc
regulation of lipid metabolic process	26 of 574 genes, 4.5%	312 of 24524 genes, 1.3%	0.0001	Fpr2, Dab2, C3, Pparg, Igf1r, Cd36, Pdgfrb, Igf1, Pla2g4a, Fabp3, Gk, Ceacam1, Src, Cd81, Hcar2, Il1a, Adora2b, Scd1, Scarb1, Nucb2, Slc27a1, Igfbp7, Cav1, Apoc2, Dgat2, Dgat1
positive regulation of cellular component organization	61 of 574 genes, 10.6%	1229 of 24524 genes, 5.0%	0.0001	Lcn2, Dab2, Cd300lf, Pparg, Igf1r, Sirpa, Pdpn, Pdgfrb, Ptx3, Plaur, Epha4, Fn1, Cd63, Src, Cd28, Slc11a1, Rhoq, Ano6, Sgk1, Sh3pxd2b, Nrp1, Hif1a, P2rx7, Flrt2, Dcstamp, Sdc1, Syk, Ugcg, Ccl2, Tlr4, Adgrl2, C3, Fcgr3, Cd36, Mmp9, Cxcl5, Hnmt, Fzd1, Igf1, Pla2g4a, Tapt1, Gpsm2, Mitf, Met, Sirpb1a, Fcgr2b, Tet1, Cbln1, Il1a, Lrp1, Dock1, Lpar1, Ctsk, Adgre5, Ereg, Scarf1, Tlr6, Mapk14, Cav1, Cd14,…
inorganic ion homeostasis	42 of 574 genes, 7.3%	698 of 24524 genes, 2.8%	0.0001	Slc39a14, Anpep, Lcn2, Car4, Hmox1, C5ar1, Slc31a1, Slc30a1, Slc39a4, Sod2, Slc11a1, Sgk1, Cd38, Hif1a, Slc8b1, P2rx7, Cxcl2, Fpr1, Atp13a2, Ccl2, Fpr2, Slamf8, Cd36, Ccr1, Tbxas1, Camk2d, A630033H20Rik, Cxcl3, P2rx4, Sepn1, Atp1a3, Atp6v0d2, Slc40a1, Gna15, Dmxl2, Lpar1, Cp, Nucb2, Slc25a37, Cxcl1, Cav1, Edn1
positive regulation of smooth muscle cell proliferation	14 of 574 genes, 2.4%	92 of 24524 genes, 0.4%	0.00011	Thbs1, Igf1r, Ereg, Ptafr, Hif1a, Calcrl, Pdgfrb, Mmp9, Mmp2, Igf1, Camk2d, Hbegf, Hmox1, Edn1
response to lipoteichoic acid	6 of 574 genes, 1.0%	10 of 24524 genes, 0.0%	0.00011	Trem2, Tlr4, Tlr2, Mapk14, Cd36, Cd14
cellular response to lipoteichoic acid	6 of 574 genes, 1.0%	10 of 24524 genes, 0.0%	0.00011	Trem2, Tlr4, Tlr2, Mapk14, Cd36, Cd14
positive regulation of wound healing	11 of 574 genes, 1.9%	53 of 24524 genes, 0.2%	0.00012	Thbs1, Ccl2, Tlr4, Hpse, Ano6, Cd36, Pdpn, Enpp4, F7, Hbegf, Plpp3
regulation of vasculature development	25 of 574 genes, 4.4%	294 of 24524 genes, 1.2%	0.00012	Ccl2, Itgb2, Ecm1, C3, Pparg, Cd36, Stab1, Mmp9, Pf4, Hmox1, C5ar1, Ceacam1, Sash1, Thbs1, Gab1, Il1a, Adora2b, Cd59a, Eng, F3, Hif1a, Nrp1, Notch1, Ccr2, Zc3h12a
neutrophil mediated immunity	9 of 574 genes, 1.6%	32 of 24524 genes, 0.1%	0.00013	Itgb2, Myo1f, Arg1, Ptafr, Cxcl5, Cxcl1, Trem1, Trem3, Syk
lipid storage	12 of 574 genes, 2.1%	66 of 24524 genes, 0.3%	0.00014	C3, Pparg, Lpl, Scarb1, Hilpda, Cd36, Msr1, Cav1, Dgat2, Plin2, Dgat1, Zc3h12a
regulation of protein serine/threonine kinase activity	30 of 574 genes, 5.2%	407 of 24524 genes, 1.7%	0.00014	Tlr4, Dusp4, Acsl1, Dab2, Igf1r, Fgd4, Irak3, Pdgfrb, Igf1, Epha4, Gadd45a, Ceacam1, Sash1, Src, Met, Dusp6, Dusp7, Thbs1, Gab1, Cd81, Lpar1, Slc27a1, P2rx7, Tlr6, Csf1r, Rgs14, Cav1, Tlr1, Syk, Edn1
apoptotic process	80 of 574 genes, 13.9%	1825 of 24524 genes, 7.4%	0.00015	Lcn2, Dab2, Arg2, Tnfrsf1b, Pparg, Pdgfrb, Ceacam1, Acvr1b, Tsc22d1, Osm, Src, Sod2, Hcar2, Ano6, Cd38, Nrp1, P2rx7, Trps1, Cebpb, Sell, Irak3, Mmp9, Igf1, Pla2g4a, Asah2, Gadd45a, Slc40a1, Creb3l1, Mitf, Il1a, Prdx5, Nlrp3, F3, S100a8, Spp1, Rffl, Cav1, Il12a, Edn1, Igf1r, Inhba, Pdpn, Plaur, Sort1, Fn1, Hmox1, Phlda1, Six1, C5ar1, Ripk3, Dusp6, Thbs1, Cd28, Dcun1d3, Sgms1, Sgk1, Hif1a, Tnfrsf26…
cellular response to lipopolysaccharide	21 of 574 genes, 3.7%	215 of 24524 genes, 0.9%	0.00015	Ccl2, Tlr4, Fcgr4, Tnfrsf1b, Cd84, Cd36, Cxcl5, Abca1, Sash1, Mir223, Mrc1, Nos2, Nlrp3, Mir342, Trem2, Cebpb, Irg1, Il12a, Mapk14, Cd14, Zc3h12a
interleukin-12 production	11 of 574 genes, 1.9%	54 of 24524 genes, 0.2%	0.00015	Thbs1, Tlr4, Tlr2, Cd36, Irak3, Cmklr1, Tlr8, Tlr6, Acp5, Mapk14, Mefv
neurotransmitter metabolic process	17 of 574 genes, 3.0%	142 of 24524 genes, 0.6%	0.00015	Tlr4, Itgb2, Tlr2, Cd36, Hnmt, Ptx3, Igf1, P2rx4, Acp5, Slc7a2, Sod2, Nos2, Phgdh, Gla, Tlr6, Cav1, Zc3h12a
response to bacterial lipopeptide	5 of 574 genes, 0.9%	6 of 24524 genes, 0.0%	0.00015	Tlr6, Tlr2, Cd36, Cd14, Tlr1
cellular response to bacterial lipoprotein	5 of 574 genes, 0.9%	6 of 24524 genes, 0.0%	0.00015	Tlr6, Tlr2, Cd36, Cd14, Tlr1
cellular response to bacterial lipopeptide	5 of 574 genes, 0.9%	6 of 24524 genes, 0.0%	0.00015	Tlr6, Tlr2, Cd36, Cd14, Tlr1
cation homeostasis	41 of 574 genes, 7.1%	682 of 24524 genes, 2.8%	0.00016	Slc39a14, Anpep, Lcn2, Car4, Hmox1, C5ar1, Slc31a1, Slc30a1, Slc39a4, Sod2, Slc11a1, Sgk1, Cd38, Hif1a, Slc8b1, P2rx7, Cxcl2, Fpr1, Atp13a2, Ccl2, Fpr2, Slamf8, Cd36, Ccr1, Camk2d, A630033H20Rik, Cxcl3, P2rx4, Sepn1, Atp1a3, Atp6v0d2, Slc40a1, Gna15, Dmxl2, Lpar1, Cp, Nucb2, Slc25a37, Cxcl1, Cav1, Edn1
positive regulation of peptidyl-tyrosine phosphorylation	19 of 574 genes, 3.3%	178 of 24524 genes, 0.7%	0.00016	Tlr4, Unc119, Cd36, Thbs4, Areg, Cav2, Igf1, Epha4, Osm, Src, Cd81, Ereg, Nrp1, Trem2, Csf1r, Hbegf, Il12a, Plpp3, Syk
collagen catabolic process	8 of 574 genes, 1.4%	24 of 24524 genes, 0.1%	0.00017	Mmp19, Ctsk, Mmp9, Mmp2, Mmp14, Adam15, Mmp13, Mmp8
regulation of monocyte chemotaxis	8 of 574 genes, 1.4%	24 of 24524 genes, 0.1%	0.00017	Ccl2, Nov, Ano6, Slamf8, Fpr2, Ccr1, Ccr2, Pla2g7
apoptotic cell clearance	9 of 574 genes, 1.6%	33 of 24524 genes, 0.1%	0.00017	Thbs1, Ccl2, Lrp1, Cd300lf, C3, Scarb1, Cd36, Xkr8, Ccr2
cellular homeostasis	47 of 574 genes, 8.2%	847 of 24524 genes, 3.5%	0.00018	Slc39a14, Hk3, Igf1r, Hmox1, C5ar1, Slc31a1, Slc30a1, Slc39a4, Slc11a1, Ano6, Sgk1, Cd38, Slc6a12, Hif1a, Slc8b1, P2rx7, Cxcl2, Dgat2, Fpr1, Atp13a2, Ccl2, Glrx, Slamf8, Fpr2, Cd36, Ccr1, Igf1, Tbxas1, Sepn1, P2rx4, Camk2d, A630033H20Rik, Cxcl3, Atp1a3, Atp6v0d2, Slc40a1, Gna15, Dmxl2, Lpar1, Prdx5, Cp, Nucb2, Cxcl1, Ccr2, Cav1, Kcnn4, Edn1
modification of morphology or physiology of other organism	15 of 574 genes, 2.6%	111 of 24524 genes, 0.5%	0.00019	Ccl2, Tlr2, Nos2, Arg1, Slpi, Mmp9, Cxcl5, Ptx3, Cav2, Trem1, Cxcl1, Trem3, Pf4, Ceacam1, Zc3h12a
bone resorption	12 of 574 genes, 2.1%	68 of 24524 genes, 0.3%	0.0002	Tpp1, Fcgr4, Ctsk, Cd38, Spp1, P2rx7, Csf1r, Acp5, Ceacam1, Dcstamp, Syk, Src
cellular response to oxidative stress	22 of 574 genes, 3.8%	240 of 24524 genes, 1.0%	0.00022	Atp13a2, Tlr4, Hk3, Lcn2, Glrx, Cd36, Mmp9, Fzd1, Sepn1, Hmox1, Src, Met, Thbs1, Sod2, Prdx5, Hif1a, Tlr6, Srxn1, Pde8a, Aldh3b1, Mgst1, Zc3h12a
positive regulation of ERK1 and ERK2 cascade	20 of 574 genes, 3.5%	201 of 24524 genes, 0.8%	0.00023	Ccl2, Tlr4, Gpnmb, Tlr2, Fpr2, C3, Cd36, Pdgfrb, Ccr1, Camk2d, C5ar1, Ccl7, Src, Ccl6, Il1a, Nrp1, Trem2, Csf1r, Pde8a, Notch1
regulation of response to wounding	18 of 574 genes, 3.1%	164 of 24524 genes, 0.7%	0.00024	Ccl2, Tlr4, Igf1r, Cd36, Pdpn, F7, Epha4, Ceacam1, Plau, Thbs1, Ano6, Hpse, Enpp4, Scarf1, Hbegf, Cav1, Plpp3, Syk
positive regulation of blood coagulation	8 of 574 genes, 1.4%	25 of 24524 genes, 0.1%	0.00024	Thbs1, F7, Enpp4, Tlr4, Hpse, Ano6, Cd36, Pdpn
positive regulation of hemostasis	8 of 574 genes, 1.4%	25 of 24524 genes, 0.1%	0.00024	Thbs1, F7, Enpp4, Tlr4, Hpse, Ano6, Cd36, Pdpn
detection of molecule of bacterial origin	6 of 574 genes, 1.0%	11 of 24524 genes, 0.0%	0.00025	Trem2, Tlr6, Tlr4, Tlr2, Scarb1, Tlr1
multicellular organismal process	249 of 574 genes, 43.4%	8065 of 24524 genes, 32.9%	0.00027	Lipg, Anpep, Pilrb1, Pparg, Arg1, Pdgfrb, Hsd11b1, Ets2, Maf, Fam20c, Acvr1b, Clmp, Src, Ano6, Adora2b, Nrp1, P2rx7, Trps1, Trem1, Rbfox2, Timp2, Syk, Mcoln3, Nov, Fcgr4, Slamf8, Fpr2, Irak3, Calcrl, Msr1, Mmp9, Hnmt, Il17ra, Igf1, Abca1, Pla2g4a, Ly9, Gpsm2, Creb3l1, Met, Mmp19, Dach1, Il1a, Cbln1, Prdx5, Lpl, Phgdh, Hp, F3, S100a8, Spp1, Serpinb12, Tlr6, Il12a, Cav1, Aff2, Edn1, Gas7, Itgb2, Tl…
receptor-mediated endocytosis	19 of 574 genes, 3.3%	184 of 24524 genes, 0.8%	0.00027	Itgb2, Fpr2, Dab2, Unc119, Cd36, Calcrl, Msr1, Lrpap1, Cav2, Cd63, Fcgr2b, Mrc1, Cd81, Lrp1, Scarf1, Cav1, Apoc2, Cd14, Syk
macrophage activation	12 of 574 genes, 2.1%	70 of 24524 genes, 0.3%	0.00028	Tlr7, Thbs1, Tlr4, Slc7a2, Tlr2, Slc11a1, Fpr2, Cd84, Tlr8, Tlr6, Syk, Tlr1
small molecule metabolic process	77 of 574 genes, 13.4%	1759 of 24524 genes, 7.2%	0.00029	Abcd3, Dab2, Arg2, Pparg, Arg1, Akr1b8, Npl, Hsd11b1, Gk, Gdpd1, Mocs1, Fam20c, Ampd3, Src, Chchd10, Adora2b, Hacd4, P2rx7, Timp2, Dgat2, Apoc2, Syk, Adssl1, Man2a1, Pon3, Pid1, Igf1, Abca1, Gde1, Pla2g4a, Plod1, Retsat, Prdx5, Lpl, Ptges, Phgdh, Nucb2, Irg1, Cav1, Edn1, Hk3, Tlr2, Car4, Pdpn, Vnn3, Cyp4f18, Fabp3, Padi4, Thbs1, Xylt2, Rhoq, Ctps2, Ephx1, Nos2, Scarb1, Scd1, Upp1, Hif1a, Enpp4, M…
cytokine production involved in immune response	13 of 574 genes, 2.3%	85 of 24524 genes, 0.3%	0.00033	Tlr4, Tlr2, Slc11a1, Arg1, Nlrp3, Cd36, Irak3, Mr1, Trem1, Trem3, Hmox1, Il12a, Mapk14
superoxide metabolic process	11 of 574 genes, 1.9%	58 of 24524 genes, 0.2%	0.00033	Itgb2, Sod2, Pon3, Fpr2, Nos2, Sh3pxd2b, Cd36, Cxcl1, Acp5, Syk, Edn1
leukocyte mediated immunity	31 of 574 genes, 5.4%	448 of 24524 genes, 1.8%	0.00035	Tlr4, Itgb2, Tlr2, C3, H60b, Fcgr3, Cd84, Arg1, Ptafr, Cxcl5, Raet1d, Hmox1, Ceacam1, Ripk3, Ctsc, C1rb, Cd28, Fcgr2b, Slc11a1, Myo1f, Adora2b, Nlrp3, P2rx7, Trem1, Cxcl1, Trem3, Ccr2, Il12a, C1ra, Slamf6, Syk
negative regulation of interleukin-12 production	7 of 574 genes, 1.2%	18 of 24524 genes, 0.1%	0.00036	Tlr8, Thbs1, Tlr2, Acp5, Mefv, Irak3, Cmklr1
negative regulation of intracellular signal transduction	34 of 574 genes, 5.9%	523 of 24524 genes, 2.1%	0.00038	Dab2, Wwc2, Igf1r, Plaur, Ceacam1, Dgkz, Src, Dusp6, Thbs1, Sod2, Ccdc125, Hif1a, P2rx7, Flrt2, Rhoh, Rgs14, Timp2, Dusp4, Nov, Tlr4, Irak3, Rnf149, Mmp9, Igf1, Creb3l1, Dusp7, Met, Lpar1, Adgrg3, Nlrp3, Nucb2, Rffl, Cav1, Zc3h12a
regulation of plasma lipoprotein particle levels	11 of 574 genes, 1.9%	59 of 24524 genes, 0.2%	0.0004	Lipg, Lpl, Scarb1, Cd36, Msr1, Abca1, Lrpap1, Pla2g7, Apoc2, Dgat2, Dgat1
negative regulation of transport	34 of 574 genes, 5.9%	527 of 24524 genes, 2.1%	0.00045	Pik3c2a, Anpep, Tlr2, Cd300lf, Arg2, Pparg, Unc119, Lrpap1, Cyp4f18, Fn1, Hmox1, Osm, Slc30a1, Thbs1, Rhoq, Tlr8, Notch1, Apoc2, Nov, Cd84, Cd36, Mmp9, Fzd1, Pid1, Tnfrsf21, Camk2d, Fcgr2b, Nlrp3, Nucb2, Tlr6, Ccr2, Cav1, Zc3h12a, Edn1
metal ion homeostasis	37 of 574 genes, 6.4%	604 of 24524 genes, 2.5%	0.00046	Slc39a14, Anpep, Lcn2, Hmox1, C5ar1, Slc31a1, Slc30a1, Slc39a4, Sod2, Slc11a1, Sgk1, Cd38, Hif1a, Slc8b1, P2rx7, Cxcl2, Fpr1, Atp13a2, Ccl2, Fpr2, Cd36, Ccr1, Camk2d, A630033H20Rik, Cxcl3, P2rx4, Sepn1, Atp1a3, Slc40a1, Gna15, Lpar1, Cp, Nucb2, Cxcl1, Slc25a37, Cav1, Edn1
protein metabolic process	174 of 574 genes, 30.3%	5191 of 24524 genes, 21.2%	0.00047	Lipg, Anpep, Pparg, Pdgfrb, Ppic, Fam20c, Acvr1b, Ccl7, Src, Cst7, March1, Adgb, Nrp1, P2rx7, Trem1, Pde8a, Timp2, Syk, Fpr2, Serpinb8, Rnf149, Irak3, Mmp9, Pid1, Igf1, Abca1, Bst1, Gadd45a, Met, Dusp7, Mmp19, Il1a, Rnf141, Nucb2, Hp, F3, S100a8, Serpinb12, Tlr6, 2010111I01Rik, Il12a, Cav1, Edn1, Itgb2, Tlr2, St3gal5, Igf1r, Unc119, Saa3, Inhba, Htra4, Ang, Plaur, Epha4, Padi4, B3galt2, Ctsl, Cpd…
immune system development	51 of 574 genes, 8.9%	990 of 24524 genes, 4.0%	0.0005	Tlr2, Pilrb1, Dab2, Clec4d, Cd300lf, Pparg, Inhba, Sirpa, Pdpn, Csf3r, Six1, Fam20c, Acvr1b, Ceacam1, Ripk3, Myo1e, Src, Cd28, Sod2, Hif1a, Trem2, Rhoh, Csf1r, Notch1, Cebpb, Rbfox2, Mmp14, Dcstamp, Syk, Il27, Rab7b, Clec4e, Clec5a, Irak3, Ccr1, Pf4, Ly9, Slc40a1, Mitf, Mir223, Dock1, Fst, Adgrg3, Nlrp3, Serpinb12, Cxcl1, Irg1, Ccr2, Il12a, Mapk14, Slamf6
glycerolipid metabolic process	24 of 574 genes, 4.2%	294 of 24524 genes, 1.2%	0.00051	Pik3c2a, Acsl1, Fpr2, C3, Agpat2, Pld1, Cd36, Pdgfrb, Ang, Fabp3, Pla2g7, Gk, Dgkz, Ocrl, Lpl, Scd1, Scarb1, Slc27a1, Csf1r, Lpcat2, Cav1, Apoc2, Dgat2, Dgat1
response to bacterial lipoprotein	5 of 574 genes, 0.9%	7 of 24524 genes, 0.0%	0.00053	Tlr6, Tlr2, Cd36, Cd14, Tlr1
cellular ion homeostasis	37 of 574 genes, 6.4%	609 of 24524 genes, 2.5%	0.00057	Slc39a14, Hmox1, C5ar1, Slc31a1, Slc30a1, Slc39a4, Slc11a1, Sgk1, Cd38, Hif1a, Slc8b1, P2rx7, Cxcl2, Fpr1, Atp13a2, Ccl2, Fpr2, Slamf8, Cd36, Ccr1, Tbxas1, Camk2d, A630033H20Rik, Cxcl3, P2rx4, Sepn1, Atp1a3, Atp6v0d2, Slc40a1, Gna15, Dmxl2, Lpar1, Cp, Nucb2, Cxcl1, Cav1, Edn1
cellular chemical homeostasis	42 of 574 genes, 7.3%	742 of 24524 genes, 3.0%	0.00057	Slc39a14, Hk3, Igf1r, Hmox1, C5ar1, Slc31a1, Slc30a1, Slc39a4, Slc11a1, Sgk1, Cd38, Slc6a12, Hif1a, Slc8b1, P2rx7, Cxcl2, Dgat2, Fpr1, Atp13a2, Ccl2, Slamf8, Fpr2, Cd36, Ccr1, Igf1, Tbxas1, Camk2d, A630033H20Rik, Cxcl3, P2rx4, Sepn1, Atp1a3, Atp6v0d2, Slc40a1, Gna15, Dmxl2, Lpar1, Cp, Nucb2, Cxcl1, Cav1, Edn1
animal organ development	122 of 574 genes, 21.3%	3307 of 24524 genes, 13.5%	0.00057	Pilrb1, Dab2, Cd300lf, Arg2, Rcan1, Pparg, Pdgfrb, Hsd11b1, Cav2, Areg, Maf, Fam20c, Ceacam1, Acvr1b, Tns3, Myo1e, Src, Tshz1, Sod2, Hpse, Ano6, Nrp1, P2rx7, Trps1, Cebpb, Rbfox2, Mmp14, Dgat2, Mmp13, Syk, Naglu, Mcoln3, Man2a1, Nov, Rab7b, Lox, Clec4e, Calcrl, Mmp9, Hnmt, Atxn1, Igf1, Ccr1, Sepn1, Pla2g4a, Tapt1, Ly9, Gpsm2, Slc40a1, Adam15, Mitf, Met, Il1a, Cbln1, Sepp1, Phgdh, Nlrp3, Hp, Svil,…
regulation of reactive oxygen species biosynthetic process	13 of 574 genes, 2.3%	89 of 24524 genes, 0.4%	0.00058	Tlr4, Itgb2, Tlr2, Sod2, Arg2, Cd36, Gla, Igf1, Ptx3, Tlr6, Acp5, Cav1, Zc3h12a
regulation of hydrolase activity	48 of 574 genes, 8.4%	909 of 24524 genes, 3.7%	0.00058	Tnfrsf1b, Rcan1, Pparg, Pdgfrb, Ang, Ptx3, Cav2, Plaur, Epha4, Ralgapa2, Sort1, Ripk3, Ccl7, Src, Wfdc18, Thbs1, Tbc1d2b, Ocrl, Ccdc125, Cst7, Serpinb2, Timp2, Mefv, Apoc2, Atp13a2, Ccl2, Ecm1, Dennd1a, Slpi, Serpinb8, Ptafr, Mmp9, Igf1, Arhgef37, Ccl6, Timp1, Lpar1, Lrp1, F3, Nlrp3, S100a8, Pkp4, Serpinb12, Rffl, Nlrc4, Cav1, Mapk14, Snx18
hematopoietic or lymphoid organ development	49 of 574 genes, 8.5%	938 of 24524 genes, 3.8%	0.00059	Tlr2, Pilrb1, Dab2, Clec4d, Cd300lf, Pparg, Inhba, Sirpa, Pdpn, Csf3r, Six1, Fam20c, Acvr1b, Ceacam1, Ripk3, Myo1e, Src, Cd28, Sod2, Hif1a, Trem2, Rhoh, Csf1r, Notch1, Cebpb, Rbfox2, Mmp14, Dcstamp, Syk, Il27, Rab7b, Clec4e, Clec5a, Ccr1, Ly9, Pf4, Slc40a1, Mitf, Mir223, Dock1, Fst, Adgrg3, Nlrp3, Serpinb12, Cxcl1, Ccr2, Il12a, Mapk14, Slamf6
positive regulation of coagulation	8 of 574 genes, 1.4%	28 of 24524 genes, 0.1%	0.00067	Thbs1, F7, Enpp4, Tlr4, Hpse, Ano6, Cd36, Pdpn
vesicle-mediated transport	62 of 574 genes, 10.8%	1327 of 24524 genes, 5.4%	0.00069	Pik3c2a, Itgb2, Tlr2, Dab2, Cd300lf, Pparg, Unc119, Sirpa, Ptx3, Lrpap1, Cav2, Sort1, Cd63, Hmox1, Cd302, Myo1e, Src, Thbs1, Tbc1d2b, Mrc1, Slc11a1, Myo1f, Ano6, Cd81, Adora2b, Scarb1, P2rx7, Xkr8, Trem2, Notch1, Apoc2, Sdc1, Syk, Atp13a2, Ccl2, Rab7b, Glrx, Scamp1, C3, Fpr2, Cd84, Dennd1a, Fcgr3, Cd36, Ptafr, Calcrl, Msr1, Rab32, Abca1, Ccr1, Pla2g4a, Lrp12, Snx7, Sirpb1a, Fcgr2b, Dock1, Lrp1, S…
drug metabolic process	36 of 574 genes, 6.3%	589 of 24524 genes, 2.4%	0.00073	Itgb2, Hk3, Tlr2, Sqrdl, Akr1b8, Ptx3, Npl, Cyp4f18, Fam20c, Ampd3, Chchd10, Sod2, Nos2, Hif1a, P2rx7, Gla, Chil3, Adssl1, Tlr4, Cd36, Igf1, Pid1, P2rx4, Acp5, Pla2g7, Gpx3, Slc7a2, Prdx5, Hp, Phgdh, Tlr6, Irg1, Lpcat2, Cav1, Dgat1, Zc3h12a
positive regulation of innate immune response	19 of 574 genes, 3.3%	196 of 24524 genes, 0.8%	0.00075	Tlr4, Tlr2, Rab7b, Cd300lf, Cd36, Irak3, Mmp2, Smpdl3b, Tlr7, Ereg, Nlrc4, Tlr8, Tlr6, Irg1, Il12a, Cav1, Cd14, Slamf6, Tlr1
multicellular organismal homeostasis	26 of 574 genes, 4.5%	345 of 24524 genes, 1.4%	0.00076	Tlr4, Fcgr4, Cd36, Pdgfrb, Pla2g4a, Slc28a2, Acp5, Ampd3, Ceacam1, Slc40a1, Src, Met, Tpp1, Slc11a1, Il1a, Cd38, Ctsk, Prdx5, Scd1, Slc27a1, Spp1, P2rx7, Csf1r, Ccr2, Dcstamp, Syk
regulation of lipid transport	14 of 574 genes, 2.4%	107 of 24524 genes, 0.4%	0.00079	Thbs1, Lipg, Il1a, Lrp1, Dab2, Nucb2, Spp1, P2rx7, Abca1, Cyp4f18, Apoc2, Dgat1, Syk, Edn1
oxoacid metabolic process	47 of 574 genes, 8.2%	891 of 24524 genes, 3.6%	0.00081	Hk3, Abcd3, Tlr2, Arg2, Pparg, Arg1, Pdpn, Npl, Vnn3, Fabp3, Cyp4f18, Padi4, Gk, Xylt2, Ctps2, Nos2, Scd1, Hif1a, Hacd4, P2rx7, Apoc2, Dgat2, Syk, Adssl1, Tlr4, Acsl1, Pon3, C3, Cd36, Igf1, Tbxas1, Pla2g4a, Plod1, Slc23a2, Mamdc2, Lpl, Ptges, Nucb2, Phgdh, Slc27a1, Mgst2, Irg1, Egln3, Cav1, Mapk14, Dgat1, Edn1
response to nitrogen compound	49 of 574 genes, 8.5%	949 of 24524 genes, 3.9%	0.00084	Itgb2, Tlr2, Pparg, Pld1, Igf1r, Cav2, Epha4, Sort1, Six1, Mir222, C5ar1, Src, Thbs1, Rhoq, Cd81, Sgk1, Trim13, Mir342, P2rx7, Trem2, Mir221, Notch1, Cebpb, Mgst1, Syk, Sell, Tlr4, Fpr2, Slc1a2, Cd36, Agtrap, Irak3, Mmp2, Igf1, Pid1, Sepn1, P2rx4, Atp1a3, Ptpre, Fcgr2b, Lrp1, Lpl, Nlrp3, Nucb2, Slc27a1, Tlr6, Cav1, Mapk14, Zc3h12a
cellular cation homeostasis	36 of 574 genes, 6.3%	594 of 24524 genes, 2.4%	0.00089	Slc39a14, Hmox1, C5ar1, Slc31a1, Slc30a1, Slc39a4, Slc11a1, Sgk1, Cd38, Hif1a, Slc8b1, P2rx7, Cxcl2, Fpr1, Atp13a2, Ccl2, Fpr2, Slamf8, Cd36, Ccr1, Camk2d, A630033H20Rik, Cxcl3, P2rx4, Sepn1, Atp1a3, Atp6v0d2, Slc40a1, Gna15, Dmxl2, Lpar1, Cp, Nucb2, Cxcl1, Cav1, Edn1
positive regulation of apoptotic process	36 of 574 genes, 6.3%	594 of 24524 genes, 2.4%	0.00089	Pparg, Inhba, Pdgfrb, Plaur, Sort1, Phlda1, Hmox1, Ceacam1, Tsc22d1, Ripk3, Osm, Src, Dusp6, Thbs1, Ano6, Dcun1d3, Hcar2, Hif1a, P2rx7, Trps1, Notch1, Tlr4, Mmp2, Mmp9, Camk2d, Pla2g4a, Gadd45a, Ctsc, Lpar1, F3, Nlrp3, S100a8, Nlrc4, Il12a, Cav1, Zc3h12a
positive regulation of tumor necrosis factor biosynthetic process	6 of 574 genes, 1.0%	13 of 24524 genes, 0.1%	0.00091	Thbs1, Tlr4, Tlr2, Fcgr3, Ccr2, Tlr1
chemokine-mediated signaling pathway	10 of 574 genes, 1.7%	51 of 24524 genes, 0.2%	0.00094	Ccl2, Ccl6, Cxcl5, Ccr1, Cxcl3, Trem2, Cxcl1, Cxcl2, Pf4, Ccl7
regulation of blood coagulation	12 of 574 genes, 2.1%	78 of 24524 genes, 0.3%	0.00098	Thbs1, Tlr4, Hpse, Ano6, Cd36, Pdpn, Enpp4, F7, Cav1, Ceacam1, Syk, Plau
regulation of hemostasis	12 of 574 genes, 2.1%	78 of 24524 genes, 0.3%	0.00098	Thbs1, Tlr4, Hpse, Ano6, Cd36, Pdpn, Enpp4, F7, Cav1, Ceacam1, Syk, Plau
bone remodeling	13 of 574 genes, 2.3%	93 of 24524 genes, 0.4%	0.00099	Tpp1, Fcgr4, Ctsk, Cd38, Spp1, P2rx7, Csf1r, Acp5, Ceacam1, Dcstamp, Syk, Src, Mitf
activation of immune response	30 of 574 genes, 5.2%	447 of 24524 genes, 1.8%	0.0011	Tlr4, Tlr2, Rab7b, Fpr2, Cd300lf, C3, Lcp2, Cd36, Irak3, Tnfrsf21, Smpdl3b, C5ar1, Tlr7, C1rb, Cd28, Fcgr2b, Cmtm3, Cd38, Cd59a, Nlrc4, Tlr8, Tlr6, Irg1, Cav1, C1ra, Kcnn4, Cd14, Tlr1, Syk, Fpr1
positive regulation of nitrogen compound metabolic process	107 of 574 genes, 18.6%	2823 of 24524 genes, 11.5%	0.00112	Dab2, Tnfrsf1b, Pparg, Pdgfrb, Cav2, Areg, Ets2, Maf, Ceacam1, Acvr1b, Tsc22d1, Osm, Ccl7, Src, Sod2, Adora2b, Cd38, Nrp1, P2rx7, Pde8a, Cebpb, Timp2, Syk, Fpr2, Fcgr3, Cd84, Fgd4, Mmp9, Atxn1, Thbs4, Pid1, Igf1, Ccr1, Gadd45a, Slc40a1, Creb3l1, Mitf, Met, Tet1, Il1a, Nlrp3, F3, S100a8, Spp1, Tlr6, Tfec, Hbegf, Ccr2, Il12a, Cav1, Plpp3, Edn1, Itgb2, Tlr2, Igf1r, Unc119, Inhba, Ang, Ptx3, Plaur, E…
response to diacyl bacterial lipopeptide	4 of 574 genes, 0.7%	4 of 24524 genes, 0.0%	0.00113	Tlr6, Tlr2, Cd36, Cd14
cellular response to diacyl bacterial lipopeptide	4 of 574 genes, 0.7%	4 of 24524 genes, 0.0%	0.00113	Tlr6, Tlr2, Cd36, Cd14
positive regulation of programmed cell death	36 of 574 genes, 6.3%	600 of 24524 genes, 2.4%	0.00114	Pparg, Inhba, Pdgfrb, Plaur, Sort1, Phlda1, Hmox1, Ceacam1, Tsc22d1, Ripk3, Osm, Src, Dusp6, Thbs1, Ano6, Dcun1d3, Hcar2, Hif1a, P2rx7, Trps1, Notch1, Tlr4, Mmp2, Mmp9, Camk2d, Pla2g4a, Gadd45a, Ctsc, Lpar1, F3, Nlrp3, S100a8, Nlrc4, Il12a, Cav1, Zc3h12a
superoxide anion generation	8 of 574 genes, 1.4%	30 of 24524 genes, 0.1%	0.00121	Itgb2, Sod2, Pon3, Fpr2, Cxcl1, Acp5, Edn1, Syk
regulation of macrophage migration	8 of 574 genes, 1.4%	30 of 24524 genes, 0.1%	0.00121	Thbs1, Ccl2, Slamf8, Mtus1, Cmklr1, C5ar1, Mapk14, Mmp14
peptidyl-tyrosine phosphorylation	24 of 574 genes, 4.2%	308 of 24524 genes, 1.3%	0.00122	Tlr4, Itgb2, Igf1r, Unc119, Cd36, Pdgfrb, Thbs4, Igf1, Areg, Bst1, Cav2, Epha4, Osm, Src, Cd81, Ereg, Nrp1, Trem2, Csf1r, Hbegf, Cav1, Il12a, Plpp3, Syk
organic acid metabolic process	47 of 574 genes, 8.2%	904 of 24524 genes, 3.7%	0.00123	Hk3, Abcd3, Tlr2, Arg2, Pparg, Arg1, Pdpn, Npl, Vnn3, Fabp3, Cyp4f18, Padi4, Gk, Xylt2, Ctps2, Nos2, Scd1, Hif1a, Hacd4, P2rx7, Apoc2, Dgat2, Syk, Adssl1, Tlr4, Acsl1, Pon3, C3, Cd36, Igf1, Tbxas1, Pla2g4a, Plod1, Slc23a2, Mamdc2, Lpl, Ptges, Nucb2, Phgdh, Slc27a1, Mgst2, Irg1, Egln3, Cav1, Mapk14, Dgat1, Edn1
cellular metal ion homeostasis	33 of 574 genes, 5.7%	525 of 24524 genes, 2.1%	0.00127	Slc39a14, Hmox1, C5ar1, Slc31a1, Slc30a1, Slc39a4, Slc11a1, Sgk1, Cd38, Hif1a, Slc8b1, P2rx7, Cxcl2, Fpr1, Atp13a2, Ccl2, Fpr2, Cd36, Ccr1, Camk2d, A630033H20Rik, Cxcl3, P2rx4, Sepn1, Atp1a3, Slc40a1, Gna15, Lpar1, Cp, Nucb2, Cxcl1, Cav1, Edn1
positive regulation of tumor necrosis factor production	12 of 574 genes, 2.1%	80 of 24524 genes, 0.3%	0.0013	Thbs1, Ccl2, Tlr4, Tlr2, Fcgr3, Cd84, Cd36, Ptafr, Pf4, Ccr2, Cd14, Tlr1
positive regulation of protein serine/threonine kinase activity	23 of 574 genes, 4.0%	287 of 24524 genes, 1.2%	0.0013	Tlr4, Acsl1, Dab2, Fgd4, Pdgfrb, Igf1, Epha4, Gadd45a, Ceacam1, Sash1, Src, Met, Thbs1, Gab1, Cd81, Lpar1, Slc27a1, P2rx7, Tlr6, Csf1r, Tlr1, Syk, Edn1
monocyte chemotaxis	10 of 574 genes, 1.7%	53 of 24524 genes, 0.2%	0.00137	Ccl2, Nov, Ccl6, Ano6, Slamf8, Fpr2, Ccr1, Ccr2, Pla2g7, Ccl7
long-chain fatty acid transport	10 of 574 genes, 1.7%	53 of 24524 genes, 0.2%	0.00137	Thbs1, Pla2g4a, Fabp3, Abcd3, Acsl1, Pparg, Plin2, Cd36, Slc27a1, Syk
carboxylic acid metabolic process	45 of 574 genes, 7.8%	852 of 24524 genes, 3.5%	0.00144	Hk3, Abcd3, Tlr2, Arg2, Pparg, Arg1, Pdpn, Npl, Vnn3, Fabp3, Cyp4f18, Padi4, Gk, Ctps2, Nos2, Scd1, Hif1a, Hacd4, P2rx7, Apoc2, Dgat2, Syk, Adssl1, Tlr4, Acsl1, Pon3, C3, Cd36, Igf1, Tbxas1, Pla2g4a, Plod1, Slc23a2, Lpl, Ptges, Nucb2, Phgdh, Slc27a1, Mgst2, Irg1, Egln3, Cav1, Mapk14, Dgat1, Edn1
cellular component organization	186 of 574 genes, 32.4%	5732 of 24524 genes, 23.4%	0.00145	Pik3c2a, Lipg, Reep4, Lcn2, Pparg, Arg1, Pdgfrb, Acvr1b, Parvb, Src, Chchd10, Ano6, Slc6a12, Nrp1, P2rx7, Spata13, Mtfr2, Trps1, Hgsnat, Rbfox2, Syk, Nov, Slamf8, Irak3, Msr1, Mmp9, Hnmt, Pid1, Igf1, Abca1, Bst1, Pla2g4a, Gpsm2, Gadd45a, Creb3l1, Met, Gpx3, Snx7, Il1a, Cbln1, Slc2a1, Dmxl2, Lpl, Phgdh, Tlr6, Cav1, Aff2, Edn1, Tgfbi, Gas7, Itgb2, Tlr2, Pld1, Igf1r, Unc119, Inhba, Sirpa, Pdpn, Htra…
peptidyl-tyrosine modification	24 of 574 genes, 4.2%	311 of 24524 genes, 1.3%	0.00145	Tlr4, Itgb2, Igf1r, Unc119, Cd36, Pdgfrb, Thbs4, Igf1, Areg, Bst1, Cav2, Epha4, Osm, Src, Cd81, Ereg, Nrp1, Trem2, Csf1r, Hbegf, Cav1, Il12a, Plpp3, Syk
negative regulation of defense response	18 of 574 genes, 3.1%	185 of 24524 genes, 0.8%	0.00149	Nov, Slamf8, Arg2, Tnfrsf1b, Pparg, Arg1, Irak3, Calcrl, Ccr1, Smpdl3b, Acp5, Aoah, Ceacam1, Fcgr2b, Nlrp3, Irg1, Mefv, Zc3h12a
positive regulation of tumor necrosis factor superfamily cytokine production	12 of 574 genes, 2.1%	81 of 24524 genes, 0.3%	0.0015	Thbs1, Ccl2, Tlr4, Tlr2, Fcgr3, Cd84, Cd36, Ptafr, Pf4, Ccr2, Cd14, Tlr1
regulation of vascular endothelial growth factor production	8 of 574 genes, 1.4%	31 of 24524 genes, 0.1%	0.00161	Ccl2, Il1a, Hpse, C3, Adora2b, Hif1a, Ccr2, C5ar1
negative regulation of molecular function	49 of 574 genes, 8.5%	971 of 24524 genes, 4.0%	0.00165	Dab2, Arg2, Tnfrsf1b, Pparg, Igf1r, Ptx3, Lrpap1, Plaur, Sort1, Hmox1, Ceacam1, Src, Dusp6, Wfdc18, Thbs1, Chchd10, Cst7, Gla, Flrt2, Notch1, Serpinb2, Rgs14, Timp2, Dusp4, Ecm1, Slpi, Serpinb8, Irak3, P2ry13, Cmklr1, Mmp9, Igf1, Camk2d, Gadd45a, Adam15, Dusp7, Met, Timp1, Prdx5, Eng, Adgrg3, Hp, Nlrp3, Serpinb12, Rffl, Nlrc4, Irg1, Cav1, Zc3h12a
regulation of chemokine production	12 of 574 genes, 2.1%	82 of 24524 genes, 0.3%	0.00172	Tlr7, Tlr4, Tlr2, Il1a, Arg2, Adora2b, Mcoln2, Lpl, Cd84, Cxcl5, Csf1r, Mefv
regulation of coagulation	12 of 574 genes, 2.1%	82 of 24524 genes, 0.3%	0.00172	Thbs1, Tlr4, Hpse, Ano6, Cd36, Pdpn, Enpp4, F7, Cav1, Ceacam1, Syk, Plau
positive regulation of lipid storage	7 of 574 genes, 1.2%	22 of 24524 genes, 0.1%	0.00178	C3, Lpl, Scarb1, Hilpda, Cd36, Zc3h12a, Msr1
detection of external biotic stimulus	7 of 574 genes, 1.2%	22 of 24524 genes, 0.1%	0.00178	Trem2, Tlr6, Tlr4, Tlr2, Scarb1, Tlr1, Nlrc4
hemopoiesis	46 of 574 genes, 8.0%	888 of 24524 genes, 3.6%	0.00183	Tlr2, Pilrb1, Dab2, Clec4d, Cd300lf, Pparg, Inhba, Sirpa, Csf3r, Fam20c, Acvr1b, Ceacam1, Ripk3, Myo1e, Src, Cd28, Sod2, Hif1a, Trem2, Rhoh, Csf1r, Notch1, Cebpb, Rbfox2, Mmp14, Dcstamp, Syk, Il27, Rab7b, Clec4e, Clec5a, Ccr1, Ly9, Pf4, Mitf, Mir223, Dock1, Fst, Adgrg3, Nlrp3, Serpinb12, Cxcl1, Ccr2, Il12a, Mapk14, Slamf6
response to peptide	25 of 574 genes, 4.4%	338 of 24524 genes, 1.4%	0.00184	Tlr4, Fpr2, Pparg, Pld1, Igf1r, Cd36, Agtrap, Pid1, Igf1, Cav2, Epha4, Sort1, Ptpre, Atp1a3, Src, Fcgr2b, Rhoq, Sgk1, Lrp1, Nucb2, Slc27a1, Tlr6, Notch1, Cav1, Mapk14
regulation of multi-organism process	27 of 574 genes, 4.7%	385 of 24524 genes, 1.6%	0.00185	Il27, Tspan32, Tlr2, Arg2, Cd84, Arg1, Inhba, Cd36, Slpi, Ptafr, Cxcl5, Ptx3, Igf1, Cav2, Acvr1b, Ceacam1, Sash1, Plau, Timp1, Trim13, Nos2, Scd1, Cxcl1, Irg1, Notch1, Cav1, Zc3h12a
cation transport	51 of 574 genes, 8.9%	1034 of 24524 genes, 4.2%	0.00189	Pik3c2a, Slc39a14, Tmem38b, G630090E17Rik, Arg2, Arg1, Slc36a4, Pdgfrb, Slc20a1, Gja5, Tcn2, Hvcn1, Slc31a1, Slc30a1, Slc39a4, Slc12a6, Slc11a1, Ano6, Sgk1, Slc36a1, Mcoln2, Slc8b1, P2rx7, Syk, Atp13a2, Best1, Glrx, Cd84, Fcgr3, Calcrl, Mmp9, Ccr1, Igf1, Camk2d, P2rx4, Sepn1, Kcnj2, Atp1a3, Slc23a2, Atp6v0d2, Slc40a1, Slc7a2, Slc41a2, Atp6v1e1, Cp, Slc25a37, Cxcl1, Slc44a1, Cav1, Kcnn4, Edn1
regulation of wound healing	15 of 574 genes, 2.6%	132 of 24524 genes, 0.5%	0.00191	Thbs1, Ccl2, Tlr4, Hpse, Ano6, Cd36, Pdpn, Enpp4, F7, Hbegf, Cav1, Ceacam1, Plpp3, Syk, Plau
regulation of cell differentiation	74 of 574 genes, 12.9%	1747 of 24524 genes, 7.1%	0.00195	Pilrb1, Dab2, Pparg, Areg, Maf, Fam20c, Ceacam1, Acvr1b, Sod2, Nrp1, Trps1, Cebpb, Rgs14, Rbfox2, Timp2, Mmp14, Syk, Man2a1, Nov, Rab7b, Slamf8, Msr1, Atxn1, Ccr1, Igf1, Mitf, Met, Il1a, Lpl, Nucb2, Nlrp3, Ccr2, Cav1, Il12a, Edn1, Tlr2, Igf1r, Inhba, Pdpn, Csf3r, Epha4, Sort1, Fn1, Six1, Dusp6, Cd28, Sgk1, Sh3pxd2b, Hif1a, Tnfrsf26, Flrt2, Csf1r, Il1f9, Bhlhe41, Notch1, Dcstamp, Il27, Pmp22, Cd36…
positive regulation of lipid biosynthetic process	12 of 574 genes, 2.1%	83 of 24524 genes, 0.3%	0.00196	Il1a, Fpr2, Dab2, Adora2b, Igf1r, Scarb1, Igf1, Fabp3, Pla2g4a, Apoc2, Dgat2, Dgat1
macrophage migration	9 of 574 genes, 1.6%	43 of 24524 genes, 0.2%	0.0021	Thbs1, Ccl2, Slamf8, Mcoln2, Mtus1, Cmklr1, C5ar1, Mapk14, Mmp14
organophosphate metabolic process	47 of 574 genes, 8.2%	922 of 24524 genes, 3.8%	0.00216	Pik3c2a, Hk3, Agpat2, Pld1, Pygl, Pdgfrb, Hsd11b1, Smpdl3b, Fabp3, Gk, Gdpd1, Mocs1, Fam20c, Ampd3, Src, Thbs1, Chchd10, Agpat3, Sgms1, Rhoq, Ocrl, Cd81, Adora2b, Ctps2, Nos2, Scarb1, Upp1, Hif1a, P2rx7, Csf1r, Timp2, Apoc2, Adssl1, Fpr2, Smpdl3a, Ptafr, P2ry13, Gde1, Igf1, Pid1, Pla2g4a, Pf4, Pla2g7, Prdx5, Slc27a1, Lpcat2, Plpp3
organic substance metabolic process	292 of 574 genes, 50.9%	10014 of 24524 genes, 40.8%	0.00217	Anpep, Pparg, Pdgfrb, Ppic, Pld3, Acvr1b, Ccl7, Src, Chchd10, Cst7, March1, Hacd4, P2rx7, Trps1, Trem1, Adssl1, Pon3, Serpinb8, Rnf149, Mmp9, Igf1, Bst1, Abca1, Gadd45a, Met, Gpx3, Dusp7, Dach1, Il1a, Lpl, Phgdh, Nucb2, F3, S100a8, Spp1, Serpinb12, Tlr6, 2010111I01Rik, Il12a, Tlr2, Pld1, Igf1r, Unc119, Inhba, Smpdl3b, Fabp3, Epha4, Ctsl, B3galt2, Dgkz, Dusp6, Cpd, Gab1, Cd28, Xylt2, Ocrl, Cd81, S…
regulation of anatomical structure morphogenesis	49 of 574 genes, 8.5%	981 of 24524 genes, 4.0%	0.00222	Gas7, Itgb2, Dab2, Pparg, Pdpn, Epha4, Vat1, Fn1, Hmox1, Six1, C5ar1, Ceacam1, Parvb, Src, Dusp6, Thbs1, Gab1, Rhoq, Sgk1, Adora2b, Cd59a, Nrp1, Hif1a, Il1f9, Csf1r, Notch1, Dcstamp, Ccl2, Fmnl3, C3, Ecm1, Cd36, Fgd4, Stab1, Mmp9, Fzd1, Pf4, Sash1, Plau, Met, Il1a, Dock1, Lpar1, Eng, F3, Ccr2, Mapk14, Zc3h12a, Edn1
anatomical structure morphogenesis	99 of 574 genes, 17.2%	2588 of 24524 genes, 10.6%	0.00228	Anpep, Dab2, Pparg, Pdgfrb, Areg, Ets2, Fam20c, Ceacam1, Parvb, Myo1e, Vcl, Src, Tshz1, Hpse, Adora2b, Nrp1, P2rx7, Cebpb, Rbfox2, Mmp14, Mmp13, Syk, Naglu, Man2a1, Nov, Fmnl3, Lox, Fgd4, Calcrl, Mmp9, Thbs4, Pid1, Igf1, Slc40a1, Adam15, Met, Mmp19, Tet1, Il1a, Cbln1, F3, Hbegf, Ccr2, Cav1, Plpp3, Edn1, Gas7, Itgb2, Tlr2, Igf1r, Inhba, Pdpn, Ang, Epha4, Vat1, Ctsl, Lamc1, Fn1, Gja5, Hmox1, Six1, …
regulation of toll-like receptor signaling pathway	10 of 574 genes, 1.7%	56 of 24524 genes, 0.2%	0.00236	Tlr2, Rab7b, Cd300lf, Cd36, Irak3, Tlr6, Smpdl3b, Irg1, Cav1, Tlr1
platelet-derived growth factor receptor signaling pathway	10 of 574 genes, 1.7%	56 of 24524 genes, 0.2%	0.00236	Gab1, Glrx, Lrp1, F3, Nrp1, Pdgfrb, F7, Rgs14, Myo1e, Src
positive regulation of MAP kinase activity	19 of 574 genes, 3.3%	211 of 24524 genes, 0.9%	0.00237	Tlr4, Dab2, Fgd4, Pdgfrb, Igf1, Epha4, Ceacam1, Gadd45a, Sash1, Src, Met, Thbs1, Gab1, Cd81, Lpar1, P2rx7, Tlr6, Edn1, Syk
cellular response to low-density lipoprotein particle stimulus	6 of 574 genes, 1.0%	15 of 24524 genes, 0.1%	0.00256	Itgb2, Cd81, Pparg, Lpl, Cd36, Syk
peptide transport	75 of 574 genes, 13.1%	1793 of 24524 genes, 7.3%	0.00262	Dab2, Arg2, Pparg, Lcp2, Cd63, Selenbp1, Ceacam1, Src, Hcar2, Cd38, P2rx7, Trem1, Apoc2, Mmp13, Syk, Nov, Rab7b, Cd84, Clec4e, Calcrl, Msr1, Hnmt, Il17ra, Igf1, Abca1, 2610002M06Rik, Snx7, Il1a, Cbln1, Lpl, Nucb2, Nlrp3, S100a8, Rffl, Tlr6, Snx18, Edn1, Tlr2, Unc119, Ang, Fn1, Gja5, Tlr7, Tbc1d2b, Ica1, Mcoln2, Nos2, Hif1a, Tlr8, Slc8b1, Csf1r, Notch1, Tlr1, Ugcg, Ccl2, Atp13a2, Tlr4, Glrx, Scamp…
vascular endothelial growth factor production	8 of 574 genes, 1.4%	33 of 24524 genes, 0.1%	0.00271	Ccl2, Il1a, Hpse, C3, Adora2b, Hif1a, Ccr2, C5ar1
regulation of lipid biosynthetic process	16 of 574 genes, 2.8%	154 of 24524 genes, 0.6%	0.00273	Il1a, Fpr2, Dab2, C3, Adora2b, Igf1r, Scarb1, Slc27a1, Igf1, Pla2g4a, Fabp3, Igfbp7, Apoc2, Ceacam1, Dgat2, Dgat1
small GTPase mediated signal transduction	28 of 574 genes, 4.9%	418 of 24524 genes, 1.7%	0.00286	Dennd1a, Fgd4, Cyth4, Pdpn, Pdgfrb, Igf1, Abca1, A630033H20Rik, Camk2d, Ralgapa2, Hmox1, Gpsm2, Dgkz, Src, Met, Arhgef37, Fgd6, Rhoq, Ccdc125, Dock1, Lpar1, Nrp1, Spata13, Rhoh, Notch1, Timp2, Rgl1, Ralgds
chemokine production	12 of 574 genes, 2.1%	86 of 24524 genes, 0.4%	0.00291	Tlr7, Tlr4, Tlr2, Il1a, Arg2, Adora2b, Mcoln2, Lpl, Cd84, Cxcl5, Csf1r, Mefv
negative regulation of catalytic activity	38 of 574 genes, 6.6%	679 of 24524 genes, 2.8%	0.003	Arg2, Tnfrsf1b, Pparg, Igf1r, Ptx3, Plaur, Sort1, Ceacam1, Src, Dusp6, Wfdc18, Thbs1, Chchd10, Cst7, Flrt2, Gla, Notch1, Serpinb2, Rgs14, Timp2, Dusp4, Ecm1, Irak3, P2ry13, Serpinb8, Slpi, Mmp9, Igf1, Gadd45a, Dusp7, Timp1, Eng, Prdx5, Hp, Nlrc4, Rffl, Serpinb12, Cav1
positive regulation of protein kinase activity	28 of 574 genes, 4.9%	419 of 24524 genes, 1.7%	0.003	Tlr4, Acsl1, Dab2, Unc119, Fgd4, Pdgfrb, Ang, Igf1, Epha4, Gadd45a, Ceacam1, Sash1, Ripk3, Src, Met, Thbs1, Gab1, Slc11a1, Cd81, Lpar1, Ereg, Slc27a1, P2rx7, Tlr6, Csf1r, Tlr1, Syk, Edn1
regulation of peptidase activity	26 of 574 genes, 4.5%	371 of 24524 genes, 1.5%	0.00306	Atp13a2, Ecm1, Tnfrsf1b, Pparg, Slpi, Serpinb8, Mmp9, Igf1, Plaur, Epha4, Src, Wfdc18, Thbs1, Cst7, Timp1, F3, Nlrp3, S100a8, Nlrc4, Rffl, Serpinb12, Serpinb2, Timp2, Mapk14, Cav1, Mefv
positive regulation of interleukin-6 biosynthetic process	5 of 574 genes, 0.9%	9 of 24524 genes, 0.0%	0.00307	Tlr6, Tlr4, Ereg, Ptafr, Tlr1
pattern recognition receptor signaling pathway	14 of 574 genes, 2.4%	120 of 24524 genes, 0.5%	0.00333	Tlr7, Tlr4, Tlr2, Rab7b, Cd300lf, Cd36, Irak3, Tlr8, Tlr6, Smpdl3b, Irg1, Cav1, Cd14, Tlr1
regulation of small GTPase mediated signal transduction	20 of 574 genes, 3.5%	237 of 24524 genes, 1.0%	0.00339	Dennd1a, Fgd4, Cyth4, Pdgfrb, Igf1, Abca1, A630033H20Rik, Camk2d, Ralgapa2, Dgkz, Src, Met, Arhgef37, Fgd6, Ccdc125, Lpar1, Nrp1, Spata13, Notch1, Timp2
detection of biotic stimulus	7 of 574 genes, 1.2%	24 of 24524 genes, 0.1%	0.00347	Trem2, Tlr6, Tlr4, Tlr2, Scarb1, Tlr1, Nlrc4
positive regulation of vasculature development	17 of 574 genes, 3.0%	176 of 24524 genes, 0.7%	0.00348	Itgb2, Ecm1, C3, Mmp9, Hmox1, C5ar1, Ceacam1, Sash1, Gab1, Thbs1, Il1a, Eng, F3, Hif1a, Nrp1, Notch1, Zc3h12a
amide transport	75 of 574 genes, 13.1%	1809 of 24524 genes, 7.4%	0.00366	Dab2, Arg2, Pparg, Lcp2, Cd63, Selenbp1, Ceacam1, Src, Hcar2, Cd38, P2rx7, Trem1, Apoc2, Mmp13, Syk, Nov, Rab7b, Cd84, Clec4e, Calcrl, Msr1, Hnmt, Il17ra, Igf1, Abca1, 2610002M06Rik, Snx7, Il1a, Cbln1, Lpl, Nucb2, Nlrp3, S100a8, Rffl, Tlr6, Snx18, Edn1, Tlr2, Unc119, Ang, Fn1, Gja5, Tlr7, Tbc1d2b, Ica1, Mcoln2, Nos2, Hif1a, Tlr8, Slc8b1, Csf1r, Notch1, Tlr1, Ugcg, Ccl2, Atp13a2, Tlr4, Glrx, Scamp…
immune response-regulating signaling pathway	27 of 574 genes, 4.7%	399 of 24524 genes, 1.6%	0.00371	Tlr4, Tlr2, Rab7b, Fpr2, Clec4d, Cd300lf, Clec4e, Lcp2, Cd36, Irak3, Tnfrsf21, Smpdl3b, C5ar1, Tlr7, Cd28, Fcgr2b, Cmtm3, Cd38, Tlr8, Tlr6, Irg1, Cav1, Kcnn4, Cd14, Tlr1, Syk, Fpr1
activation of innate immune response	15 of 574 genes, 2.6%	139 of 24524 genes, 0.6%	0.00374	Tlr7, Tlr4, Tlr2, Rab7b, Cd300lf, Cd36, Irak3, Nlrc4, Tlr8, Tlr6, Smpdl3b, Irg1, Cav1, Cd14, Tlr1
modification of morphology or physiology of other organism involved in symbiotic interaction	12 of 574 genes, 2.1%	88 of 24524 genes, 0.4%	0.00375	Tlr2, Arg1, Mmp9, Cxcl5, Cav2, Ptx3, Trem1, Cxcl1, Trem3, Pf4, Ceacam1, Zc3h12a
interaction with symbiont	11 of 574 genes, 1.9%	73 of 24524 genes, 0.3%	0.00384	Arg1, Cxcl5, Cav2, Ptx3, Trem1, Cxcl1, Trem3, Fn1, Pf4, Ceacam1, Zc3h12a
disruption by host of symbiont cells	6 of 574 genes, 1.0%	16 of 24524 genes, 0.1%	0.00401	Trem1, Cxcl1, Trem3, Pf4, Arg1, Cxcl5
killing by host of symbiont cells	6 of 574 genes, 1.0%	16 of 24524 genes, 0.1%	0.00401	Trem1, Cxcl1, Trem3, Pf4, Arg1, Cxcl5
innate immune response-activating signal transduction	14 of 574 genes, 2.4%	122 of 24524 genes, 0.5%	0.00407	Tlr7, Tlr4, Tlr2, Rab7b, Cd300lf, Cd36, Irak3, Tlr8, Tlr6, Smpdl3b, Irg1, Cav1, Cd14, Tlr1
negative regulation of immune system process	28 of 574 genes, 4.9%	427 of 24524 genes, 1.7%	0.00436	Tspan32, Nov, Gpnmb, Rab7b, Slamf8, Pilrb1, Cd300lf, Arg2, Pparg, Cd84, Arg1, Irak3, Tnfrsf21, Igf1, Ccr1, Smpdl3b, Pf4, Hmox1, Fcrlb, Ceacam1, Thbs1, Fcgr2b, Cd59a, Tlr6, Notch1, Cebpb, Irg1, Ccr2
negative regulation of cell death	49 of 574 genes, 8.5%	1005 of 24524 genes, 4.1%	0.00444	Hk3, Dab2, Arg2, Tnfrsf1b, Igf1r, Pdpn, Pdgfrb, Lrpap1, Plaur, Fn1, Hmox1, Six1, C5ar1, Tsc22d1, Src, Thbs1, Sod2, Sgms1, Sgk1, Cd38, Nrp1, Hif1a, Pde8a, Csf1r, Notch1, Cebpb, Serpinb2, Gpnmb, Nov, Glrx, Clec5a, Mmp9, Fzd1, Igf1, Pf4, Slc40a1, Creb3l1, Met, Mitf, Fcgr2b, Timp1, Lrp1, Prdx5, Spp1, Rffl, Nlrc4, Cav1, Zc3h12a, Edn1
negative regulation of immune response	15 of 574 genes, 2.6%	141 of 24524 genes, 0.6%	0.00449	Fcgr2b, Slamf8, Arg2, Pparg, Cd84, Cd59a, Arg1, Irak3, Ccr1, Smpdl3b, Irg1, Hmox1, Ccr2, Ceacam1, Fcrlb
ion transmembrane transport	43 of 574 genes, 7.5%	831 of 24524 genes, 3.4%	0.00452	Pik3c2a, Slc39a14, Tmem38b, Slc7a11, Slc16a7, Slc36a4, Emb, Gja5, Hvcn1, Slc31a1, Slc30a1, Thbs1, Clcn7, Slc39a4, Slc12a6, Slc11a1, Ano6, Slc36a1, Mcoln2, Lrrc8d, Slc8b1, P2rx7, Slc38a6, Best1, Glrx, Slc1a2, Ptafr, Mmp9, Camk2d, P2rx4, Sepn1, Kcnj2, Atp1a3, Atp6v0d2, Slc23a2, Slc40a1, Lrrc8b, Slc7a2, Slc41a2, Atp6v1e1, Slc25a37, Kcnn4, Cav1
positive regulation of macromolecule metabolic process	108 of 574 genes, 18.8%	2944 of 24524 genes, 12.0%	0.00474	Lcn2, Dab2, Tnfrsf1b, Pparg, Pdgfrb, Cav2, Areg, Ets2, Cd63, Maf, Ceacam1, Acvr1b, Tsc22d1, Osm, Ccl7, Src, Cd38, Nrp1, P2rx7, Pde8a, Cebpb, Timp2, Syk, Fpr2, Fcgr3, Cd84, Fgd4, Mmp9, Atxn1, Thbs4, Pid1, Igf1, Ccr1, Gadd45a, Slc40a1, Creb3l1, Mitf, Met, Tet1, Il1a, Nlrp3, F3, S100a8, Spp1, Tlr6, Tfec, Hbegf, Ccr2, Il12a, Cav1, Plpp3, Edn1, Tlr2, Igf1r, Unc119, Inhba, Ang, Plaur, Epha4, Fn1, Six1,…
positive regulation of kinase activity	29 of 574 genes, 5.1%	455 of 24524 genes, 1.9%	0.00498	Tlr4, Acsl1, Fpr2, Dab2, Unc119, Fgd4, Pdgfrb, Ang, Igf1, Epha4, Gadd45a, Ceacam1, Sash1, Ripk3, Src, Met, Thbs1, Gab1, Slc11a1, Cd81, Lpar1, Ereg, Slc27a1, P2rx7, Tlr6, Csf1r, Tlr1, Syk, Edn1
glial cell activation	8 of 574 genes, 1.4%	36 of 24524 genes, 0.1%	0.00557	Tlr7, Tlr4, Tlr2, Lrp1, Fpr2, Tlr8, Tlr6, Tlr1
cellular response to peptide	20 of 574 genes, 3.5%	245 of 24524 genes, 1.0%	0.0057	Tlr4, Fpr2, Pparg, Igf1r, Cd36, Agtrap, Pid1, Igf1, Cav2, Epha4, Ptpre, Atp1a3, Src, Fcgr2b, Rhoq, Lrp1, Sgk1, Nucb2, Tlr6, Cav1
circulatory system process	29 of 574 genes, 5.1%	460 of 24524 genes, 1.9%	0.0062	Anpep, Pparg, Cd36, Ptafr, Npy, Agtrap, Mmp2, Tbxas1, P2rx4, Cyp4f18, Camk2d, Kcnj2, Gja5, Atp1a3, Hmox1, Ceacam1, Src, Met, Sod2, Adora2b, Nos2, Cd38, Eng, Hif1a, F5, Hbegf, Cav1, Zc3h12a, Edn1
regulation of cell adhesion	35 of 574 genes, 6.1%	618 of 24524 genes, 2.5%	0.00629	Dab2, Arg2, Arg1, Pdpn, Fn1, Cd63, Ceacam1, Src, Thbs1, Cd28, Myo1f, Nrp1, Tnc, Notch1, Cebpb, Mmp14, Syk, Ccl2, Gpnmb, Cd36, Ptafr, Mmp2, Bst1, Igf1, Tnfrsf21, Adam15, Plau, Dock1, Nlrp3, Spp1, Ccr2, Cav1, Ccdc80, Il12a, Plpp3
cellular response to organonitrogen compound	31 of 574 genes, 5.4%	513 of 24524 genes, 2.1%	0.00661	Tlr4, Tlr2, Fpr2, Pparg, Igf1r, Cd36, Agtrap, Mmp2, Pid1, Igf1, Cav2, Sepn1, P2rx4, Epha4, Ptpre, Atp1a3, Six1, Mir222, Src, Fcgr2b, Rhoq, Sgk1, Lrp1, Nucb2, Nlrp3, Mir342, Trem2, Tlr6, Mir221, Cebpb, Cav1
cellular metabolic process	275 of 574 genes, 47.9%	9420 of 24524 genes, 38.4%	0.0067	Anpep, Pparg, Pdgfrb, Ppic, Acvr1b, Ccl7, Src, Chchd10, Cst7, March1, Hacd4, P2rx7, Mtfr2, Trps1, Adssl1, Pon3, Serpinb8, Rnf149, Mmp9, Igf1, Abca1, Bst1, Gadd45a, Met, Gpx3, Dusp7, Dach1, Il1a, Lpl, Phgdh, Nucb2, F3, S100a8, Spp1, Serpinb12, Tlr6, 2010111I01Rik, Il12a, Tlr2, Pld1, Igf1r, Unc119, Inhba, Smpdl3b, Fabp3, Epha4, B3galt2, Ctsl, Dgkz, Dusp6, Cpd, Gab1, Cd28, Xylt2, Ocrl, Cd81, Sgk1, C…
positive regulation of myeloid leukocyte mediated immunity	8 of 574 genes, 1.4%	37 of 24524 genes, 0.2%	0.00696	Itgb2, Cxcl1, C3, Adora2b, Fcgr3, Arg1, Ptafr, Syk
positive regulation of lipid transport	10 of 574 genes, 1.7%	63 of 24524 genes, 0.3%	0.00731	Lipg, Il1a, Lrp1, Dab2, Nucb2, Spp1, Abca1, P2rx7, Cyp4f18, Edn1
protein transport	72 of 574 genes, 12.5%	1746 of 24524 genes, 7.1%	0.00751	Dab2, Arg2, Pparg, Lcp2, Cd63, Selenbp1, Ceacam1, Src, Hcar2, Cd38, P2rx7, Trem1, Apoc2, Mmp13, Syk, Nov, Rab7b, Cd84, Clec4e, Calcrl, Msr1, Hnmt, Il17ra, Abca1, Igf1, 2610002M06Rik, Snx7, Il1a, Cbln1, Lpl, Nlrp3, Rffl, Tlr6, Snx18, Tlr2, Unc119, Ang, Fn1, Gja5, Tbc1d2b, Tlr7, Ica1, Mcoln2, Nos2, Hif1a, Tlr8, Slc8b1, Csf1r, Notch1, Tlr1, Ugcg, Ccl2, Atp13a2, Tlr4, Glrx, Scamp1, Dennd1a, Clec5a, C…
oxidation-reduction process	45 of 574 genes, 7.8%	906 of 24524 genes, 3.7%	0.0076	Abcd3, Pparg, Sqrdl, Pygl, Akr1b8, Hsd11b1, Fabp3, Cyp4f18, Vat1, Hmox1, Sod2, Adhfe1, Nos2, Sh3pxd2b, Scd1, Hif1a, Srxn1, Mtfr2, Aldh3b1, Dgat2, Mgst1, Kdm7a, Blvrb, Glrx, Lox, Rdh11, Cd36, Igf1, Tbxas1, Sepn1, Plod1, Pla2g7, Ptgr1, Gpx3, Retsat, Tet1, Gbe1, Prdx5, Frrs1, Cp, Nucb2, Phgdh, Egln3, Mapk14, Dgat1
regulation of protein kinase activity	36 of 574 genes, 6.3%	652 of 24524 genes, 2.7%	0.008	Dab2, Igf1r, Unc119, Pdgfrb, Ang, Epha4, Ceacam1, Ripk3, Src, Dusp6, Thbs1, Gab1, Slc11a1, Cd81, P2rx7, Flrt2, Csf1r, Rgs14, Tlr1, Syk, Tlr4, Dusp4, Acsl1, Fgd4, Irak3, Igf1, Gadd45a, Sash1, Dusp7, Met, Lpar1, Ereg, Slc27a1, Tlr6, Cav1, Edn1
regulation of cell activation	36 of 574 genes, 6.3%	652 of 24524 genes, 2.7%	0.008	Itgb2, Cd300lf, Arg2, Arg1, Pdpn, Pdgfrb, Hmox1, Ceacam1, Ripk3, Thbs1, Cd28, Cd81, Adora2b, Cd38, Cebpb, Mmp14, Syk, Ccl2, Il27, Tspan32, Gpnmb, Tlr4, Cd84, Ptafr, Tnfrsf21, Bst1, Igf1, Ptpre, Fcgr2b, Slc7a2, Nlrp3, Tlr6, Ccr2, Cav1, Il12a, Dgat1
regulation of interleukin-1 beta production	9 of 574 genes, 1.6%	50 of 24524 genes, 0.2%	0.00807	Tlr4, Tlr2, Arg2, Nlrp3, P2rx7, Tlr8, Acp5, Mefv, Zc3h12a
regulation of cellular metabolic process	179 of 574 genes, 31.2%	5607 of 24524 genes, 22.9%	0.00825	Lipg, Pparg, Pdgfrb, Hsd11b1, Ets2, Maf, Fam20c, Acvr1b, Tsc22d1, Ccl7, Src, Cst7, Adora2b, Nrp1, P2rx7, Trps1, Pde8a, Rbfox2, Timp2, Syk, Slamf8, Pon3, Fpr2, Creg1, Serpinb8, Rnf149, Irak3, Mmp9, Pid1, Igf1, Bst1, Pla2g4a, Gadd45a, Creb3l1, Met, Dusp7, Dach1, Il1a, Rnf141, Prdx5, Nucb2, Hp, F3, S100a8, Spp1, Serpinb12, Tlr6, Il12a, Cav1, Aff2, Edn1, Itgb2, Tlr2, Igf1r, Unc119, Inhba, Ang, Lrpap1…
positive regulation of stress-activated MAPK cascade	15 of 574 genes, 2.6%	148 of 24524 genes, 0.6%	0.0083	Gab1, Tlr4, Fcgr2b, Il1a, Dab2, Fgd4, Tlr6, Epha4, Ceacam1, Gadd45a, Sash1, Zc3h12a, Syk, Met, Edn1
regulation of interleukin-1 production	10 of 574 genes, 1.7%	64 of 24524 genes, 0.3%	0.00849	Tlr4, Tlr2, Arg2, Nlrp3, P2rx7, Tlr8, Acp5, Ceacam1, Mefv, Zc3h12a
catabolic process	80 of 574 genes, 13.9%	2017 of 24524 genes, 8.2%	0.00855	Pik3c2a, Lipg, Anpep, Abcd3, Dab2, Arg2, Tnfrsf1b, Arg1, Akr1b8, Npl, Hsd11b1, Pld3, Ceacam1, Hpse, Hcar2, Trim13, P2rx7, Gla, Lipn, Lyz1, Timp2, Mmp14, Aldh3b1, Apoc2, Chil3, Mmp13, Blvrb, Pon3, Irak3, Mmp9, Hnmt, Igf1, Pla2g4a, Pla2g7, Adam15, Gpx3, Mmp19, Prdx5, Lpl, Hp, S100a8, Spp1, Rffl, 2010111I01Rik, Abhd17c, Hk3, Tlr2, Pld1, Pygl, Ctsd, Smpdl3b, Cyp4f18, Epha4, Ctsl, Padi4, Hmox1, Lyz2, …
acylglycerol metabolic process	13 of 574 genes, 2.3%	112 of 24524 genes, 0.5%	0.00865	Acsl1, C3, Lpl, Scd1, Scarb1, Cd36, Ang, Gk, Apoc2, Cav1, Dgat2, Dgkz, Dgat1
extrinsic apoptotic signaling pathway	19 of 574 genes, 3.3%	230 of 24524 genes, 0.9%	0.00871	Thbs1, Sgms1, Lcn2, Il1a, Dab2, Tnfrsf1b, Inhba, Nrp1, Rffl, P2rx7, Igf1, Trps1, Sort1, Pf4, Hmox1, Acvr1b, Cav1, Il12a, Src
regulation of Ras protein signal transduction	18 of 574 genes, 3.1%	209 of 24524 genes, 0.9%	0.00888	Dennd1a, Fgd4, Cyth4, Pdgfrb, Igf1, Abca1, A630033H20Rik, Camk2d, Dgkz, Met, Arhgef37, Fgd6, Ccdc125, Lpar1, Nrp1, Spata13, Notch1, Timp2
positive regulation of monocyte chemotaxis	6 of 574 genes, 1.0%	18 of 24524 genes, 0.1%	0.00895	Ccr1, Ccl2, Ano6, Fpr2, Pla2g7, Ccr2
positive regulation of stress-activated protein kinase signaling cascade	15 of 574 genes, 2.6%	149 of 24524 genes, 0.6%	0.00903	Gab1, Tlr4, Fcgr2b, Il1a, Dab2, Fgd4, Tlr6, Epha4, Ceacam1, Gadd45a, Sash1, Zc3h12a, Syk, Met, Edn1
regulation of metabolic process	190 of 574 genes, 33.1%	6047 of 24524 genes, 24.7%	0.0098	Lipg, Lcn2, Pparg, Pdgfrb, Hsd11b1, Ets2, Maf, Fam20c, Acvr1b, Tsc22d1, Ccl7, Src, Cst7, Adora2b, Nrp1, P2rx7, Trps1, Pde8a, Rbfox2, Timp2, Syk, Nov, Slamf8, Pon3, Fpr2, Creg1, Serpinb8, Rnf149, Irak3, Msr1, Mmp9, Pid1, Igf1, Bst1, Pla2g4a, Gadd45a, Creb3l1, Met, Dusp7, Dach1, Il1a, Rnf141, Prdx5, Phgdh, Nucb2, Hp, F3, S100a8, Spp1, Serpinb12, Tlr6, Il12a, Cav1, Aff2, Edn1, Itgb2, Tlr2, Igf1r, Un…
production of molecular mediator involved in inflammatory response	10 of 574 genes, 1.7%	65 of 24524 genes, 0.3%	0.00983	Tlr4, Slc7a2, Slamf8, Nos2, Il17ra, Tlr6, Mapk14, Mefv, Zc3h12a, Syk
