# Supplementary material for: Expression of leukotriene B4 receptor 1 defines functionally distinct DCs that control allergic skin inflammation
Source: Cell Mol Immunol. 2020 Oct 9;18(6):1437–49. doi: 10.1038/s41423-020-00559-7 (PMC8167169; doi:10.1038/s41423-020-00559-7)
Supplement: Supplementary file 5 — Supplementary Table S4 [file 41423_2020_559_MOESM5_ESM.xlsx]

## Sheet: Sheet1
Terms from the Process Ontology of gene_association.mgi with p-value <= 0.01
Gene Ontology term	Cluster frequency	Genome frequency	Corrected P-value	Genes annotated to the term
T cell activation	39 of 404 genes, 9.7%	478 of 24524 genes, 1.9%	5.39e-13	Aif1, Slamf1, Pdcd1lg2, Zeb1, Dll4, Cd244, Gpr183, Relb, Cd80, Ido1, Ptpn22, Tespa1, Cd86, Il2, Zfp36l1, Prkcq, Rab27a, Loxl3, F2rl1, Prnp, Ptger4, Clec2i, Amica1, Fyn, Icos, Cd83, Bcl11a, Nck2, Nedd4, D930015E06Rik, Flt3, Il2ra, Cd209a, Myb, Dpp4, Gata3, Zbtb32, Btla, H2-Oa
immune system process	95 of 404 genes, 23.5%	2476 of 24524 genes, 10.1%	6.04e-12	Aif1, Slamf1, Dnase1l3, Pram1, Cd8b1, Prkcb, Pdcd1lg2, Cd244, Relb, Lrrk1, Ido1, Cd200, Tespa1, Apobec3, Zfp36l1, Rassf2, Cd70, H2-DMb1, Polb, Nfatc1, Prnp, Emp2, Tnfrsf11a, Tmem176a, Ptger4, Grap, Clec2i, Birc2, Grap2, Cxcr5, Sh3pxd2a, Mknk2, Efna2, Nck2, Gpr33, D930015E06Rik, Cacnb3, Rnase6, Rabgap1l, Cd34, Il2ra, Gpr68, Gpr55, Myb, Cd209a, Dpp4, Trpv4, Zbtb32, Tnfrsf11b, Heatr9, Rogdi, Ciita, …
immune system development	52 of 404 genes, 12.9%	990 of 24524 genes, 4.0%	3.95e-10	Rogdi, Slamf1, Zeb1, Dll4, Tlr9, Gpr183, Relb, Cdh17, Lrrk1, Ido1, Ptpn22, Tespa1, Apobec3, Tmem176b, Kdr, Cd86, Il2, Zfp36l1, Scin, Rassf2, Loxl3, F2rl1, Polb, Nfatc1, Swap70, Tnfrsf11a, Tmem176a, Runx3, Ptger4, Clec2i, Cxcr5, Sh3pxd2a, Mknk2, Efna2, Icos, Cd83, Bcl11a, Cbfa2t3, D930015E06Rik, Rabgap1l, Cd34, Flt3, Gpr55, Gpr68, Il2ra, Myb, Gata3, Zbtb32, Tspan2, Zbtb46, Heatr9, H2-Oa
lymphocyte activation	46 of 404 genes, 11.4%	803 of 24524 genes, 3.3%	5.51e-10	Aif1, Slamf1, Prkcb, Pdcd1lg2, Zeb1, Dll4, Cd244, Tlr9, Gpr183, Relb, Cdh17, Cd80, Ido1, Ptpn22, Tespa1, Klrk1, Cd86, Il2, Zfp36l1, Prkcq, Rab27a, Loxl3, F2rl1, Nfatc1, Swap70, Prnp, Ptger4, Clec2i, Amica1, Cxcr5, Fyn, Icos, Cd83, Bcl11a, Nck2, Nedd4, D930015E06Rik, Flt3, Il2ra, Cd209a, Myb, Dpp4, Gata3, Zbtb32, Btla, H2-Oa
leukocyte activation	49 of 404 genes, 12.1%	933 of 24524 genes, 3.8%	2.14e-09	Aif1, Slamf1, Dnase1l3, Pram1, Prkcb, Pdcd1lg2, Zeb1, Dll4, Cd244, Tlr9, Gpr183, Relb, Cdh17, Cd80, Ido1, Ptpn22, Cd200, Tespa1, Klrk1, Cd86, Il2, Zfp36l1, Prkcq, Rab27a, Loxl3, F2rl1, Nfatc1, Swap70, Prnp, Ptger4, Clec2i, Amica1, Cxcr5, Fyn, Icos, Cd83, Bcl11a, Nck2, Nedd4, D930015E06Rik, Flt3, Il2ra, Cd209a, Myb, Dpp4, Gata3, Zbtb32, Btla, H2-Oa
regulation of cell-cell adhesion	29 of 404 genes, 7.2%	357 of 24524 genes, 1.5%	4.89e-09	Aif1, Slamf1, Pdcd1lg2, Cd244, Cd80, Ido1, Icos, Cd83, Ptpn22, Nck2, Tespa1, Spint2, D930015E06Rik, Cd86, Il2, Mbp, Prkcq, Loxl3, Epcam, Il2ra, Myb, Swap70, Prnp, Dpp4, Alox15, Trpv4, Gata3, Mex3b, Btla
leukocyte differentiation	36 of 404 genes, 8.9%	547 of 24524 genes, 2.2%	5.15e-09	Slamf1, Zeb1, Dll4, Tlr9, Gpr183, Relb, Cdh17, Lrrk1, Ptpn22, Tespa1, Tmem176b, Il2, Zfp36l1, Rassf2, Loxl3, F2rl1, Nfatc1, Tnfrsf11a, Tmem176a, Ptger4, Clec2i, Sh3pxd2a, Efna2, Cd83, Bcl11a, Cbfa2t3, D930015E06Rik, Il2ra, Gpr68, Gpr55, Flt3, Myb, Gata3, Tspan2, Zbtb46, H2-Oa
regulation of T cell activation	26 of 404 genes, 6.4%	287 of 24524 genes, 1.2%	5.99e-09	Aif1, Slamf1, Pdcd1lg2, Zeb1, Cd244, Cd80, Ido1, Icos, Cd83, Ptpn22, Nck2, Tespa1, D930015E06Rik, Cd86, Il2, Prkcq, Loxl3, Il2ra, Myb, Cd209a, Prnp, Dpp4, Gata3, Clec2i, Btla, H2-Oa
hematopoietic or lymphoid organ development	48 of 404 genes, 11.9%	938 of 24524 genes, 3.8%	9.43e-09	Rogdi, Slamf1, Zeb1, Dll4, Tlr9, Gpr183, Relb, Cdh17, Lrrk1, Ptpn22, Tespa1, Apobec3, Tmem176b, Kdr, Il2, Zfp36l1, Scin, Rassf2, Loxl3, F2rl1, Polb, Nfatc1, Tnfrsf11a, Tmem176a, Runx3, Ptger4, Clec2i, Cxcr5, Sh3pxd2a, Mknk2, Efna2, Cd83, Bcl11a, Cbfa2t3, D930015E06Rik, Cd34, Rabgap1l, Gpr55, Flt3, Gpr68, Il2ra, Myb, Gata3, Zbtb32, Tspan2, Zbtb46, Heatr9, H2-Oa
hemopoiesis	46 of 404 genes, 11.4%	888 of 24524 genes, 3.6%	1.82e-08	Rogdi, Slamf1, Zeb1, Dll4, Tlr9, Gpr183, Relb, Cdh17, Lrrk1, Ptpn22, Tespa1, Apobec3, Tmem176b, Kdr, Il2, Zfp36l1, Scin, Rassf2, Loxl3, F2rl1, Nfatc1, Tnfrsf11a, Tmem176a, Runx3, Ptger4, Clec2i, Sh3pxd2a, Mknk2, Efna2, Cd83, Bcl11a, Cbfa2t3, D930015E06Rik, Cd34, Rabgap1l, Gpr68, Gpr55, Flt3, Il2ra, Myb, Gata3, Zbtb32, Tspan2, Zbtb46, Heatr9, H2-Oa
cell activation	49 of 404 genes, 12.1%	1041 of 24524 genes, 4.2%	1.06e-07	Aif1, Slamf1, Dnase1l3, Pram1, Prkcb, Pdcd1lg2, Zeb1, Dll4, Cd244, Tlr9, Gpr183, Relb, Cdh17, Cd80, Ido1, Ptpn22, Cd200, Tespa1, Klrk1, Cd86, Il2, Zfp36l1, Prkcq, Rab27a, Loxl3, F2rl1, Nfatc1, Swap70, Prnp, Ptger4, Clec2i, Amica1, Cxcr5, Fyn, Icos, Cd83, Bcl11a, Nck2, Nedd4, D930015E06Rik, Flt3, Il2ra, Cd209a, Myb, Dpp4, Gata3, Zbtb32, Btla, H2-Oa
regulation of immune system process	56 of 404 genes, 13.9%	1307 of 24524 genes, 5.3%	1.43e-07	Aif1, Slamf1, Dnase1l3, Pram1, Prkcb, Pdcd1lg2, Zeb1, Cd244, Tlr9, Gpr183, Cd80, Ido1, H2-Ob, Ptpn22, Cd200, Tespa1, Sema7a, Klrk1, Apobec3, Tmem176b, Kdr, Cd86, Il2, Ccl1, Zfp36l1, Scin, Rassf2, Prkcq, Loxl3, F2rl1, Swap70, Prnp, Alox15, Tmem176a, Ptger4, Clec2i, Birc2, Fyn, Icos, Cd83, Nck2, Gpr33, D930015E06Rik, Cacnb3, Flt3, Gpr55, Gpr68, Il2ra, Myb, Cd209a, Dpp4, Trpv4, Gata3, Zbtb46, Btla, …
cell-cell adhesion	37 of 404 genes, 9.2%	648 of 24524 genes, 2.6%	1.56e-07	Aif1, Slamf1, Pdcd1lg2, Cd244, Cdh17, Cd80, Ido1, Ptpn22, Cd200, Tespa1, Cd86, Il2, Zfp36l1, Prkcq, Loxl3, Swap70, Prnp, Alox15, Amica1, Cldn1, Icos, Cd83, Nck2, Gcnt1, Spint2, D930015E06Rik, Mbp, Igsf9, Cd34, Epcam, Il2ra, Myb, Dpp4, Trpv4, Gata3, Mex3b, Btla
regulation of cell adhesion	36 of 404 genes, 8.9%	618 of 24524 genes, 2.5%	1.65e-07	Aif1, Slamf1, Pdcd1lg2, Cd244, Cd80, Ido1, Ptpn22, Tespa1, Plxnc1, Kdr, Cd86, Il2, Prkcq, Loxl3, Swap70, Prnp, Alox15, Emp2, Ptger4, Dscam, Icos, Cd83, Nck2, Spint2, D930015E06Rik, Mbp, Epcam, Il2ra, Myb, Dpp4, Trpv4, Net1, Gata3, Cytip, Mex3b, Btla
regulation of leukocyte cell-cell adhesion	22 of 404 genes, 5.4%	264 of 24524 genes, 1.1%	1.49e-06	Aif1, Slamf1, Pdcd1lg2, Cd244, Cd80, Ido1, Icos, Cd83, Ptpn22, Nck2, Tespa1, D930015E06Rik, Cd86, Il2, Prkcq, Loxl3, Il2ra, Myb, Prnp, Dpp4, Gata3, Btla
regulation of leukocyte activation	34 of 404 genes, 8.4%	612 of 24524 genes, 2.5%	1.97e-06	Aif1, Slamf1, Pram1, Pdcd1lg2, Zeb1, Cd244, Tlr9, Gpr183, Cd80, Ido1, Ptpn22, Cd200, Tespa1, Klrk1, Cd86, Il2, Zfp36l1, Prkcq, Loxl3, F2rl1, Prnp, Clec2i, Icos, Cd83, Nck2, D930015E06Rik, Flt3, Il2ra, Cd209a, Myb, Dpp4, Gata3, H2-Oa, Btla
T cell proliferation	19 of 404 genes, 4.7%	198 of 24524 genes, 0.8%	2.14e-06	Aif1, Slamf1, Pdcd1lg2, Fyn, Cd244, Cd80, Ido1, Ptpn22, Nck2, D930015E06Rik, Cd86, Il2, Prkcq, Il2ra, Cd209a, Prnp, Zbtb32, Clec2i, Btla
leukocyte cell-cell adhesion	23 of 404 genes, 5.7%	296 of 24524 genes, 1.2%	2.38e-06	Aif1, Slamf1, Pdcd1lg2, Cd244, Cd80, Ido1, Icos, Cd83, Ptpn22, Nck2, Tespa1, Gcnt1, D930015E06Rik, Cd86, Il2, Prkcq, Loxl3, Il2ra, Myb, Prnp, Dpp4, Gata3, Btla
regulation of T cell proliferation	17 of 404 genes, 4.2%	164 of 24524 genes, 0.7%	5.12e-06	Aif1, Slamf1, Pdcd1lg2, Cd244, Cd80, Ido1, Ptpn22, Nck2, D930015E06Rik, Cd86, Il2, Prkcq, Il2ra, Cd209a, Prnp, Clec2i, Btla
regulation of cell activation	34 of 404 genes, 8.4%	652 of 24524 genes, 2.7%	9.9e-06	Aif1, Slamf1, Pram1, Pdcd1lg2, Zeb1, Cd244, Tlr9, Gpr183, Cd80, Ido1, Ptpn22, Cd200, Tespa1, Klrk1, Cd86, Il2, Zfp36l1, Prkcq, Loxl3, F2rl1, Prnp, Clec2i, Icos, Cd83, Nck2, D930015E06Rik, Flt3, Il2ra, Cd209a, Myb, Dpp4, Gata3, H2-Oa, Btla
leukocyte proliferation	23 of 404 genes, 5.7%	319 of 24524 genes, 1.3%	1e-05	Aif1, Slamf1, Pdcd1lg2, Fyn, Cd244, Tlr9, Gpr183, Cd80, Ido1, Ptpn22, Nck2, D930015E06Rik, Cd86, Il2, Prkcq, Flt3, Il2ra, Cd209a, F2rl1, Prnp, Zbtb32, Clec2i, Btla
regulation of lymphocyte proliferation	19 of 404 genes, 4.7%	218 of 24524 genes, 0.9%	1.07e-05	Aif1, Slamf1, Pdcd1lg2, Cd244, Tlr9, Gpr183, Cd80, Ido1, Ptpn22, Nck2, D930015E06Rik, Cd86, Il2, Prkcq, Il2ra, Cd209a, Prnp, Clec2i, Btla
positive regulation of cell-cell adhesion	19 of 404 genes, 4.7%	219 of 24524 genes, 0.9%	1.15e-05	Aif1, Slamf1, Pdcd1lg2, Cd244, Cd80, Icos, Cd83, Ptpn22, Nck2, Tespa1, Cd86, Il2, Prkcq, Il2ra, Myb, Dpp4, Alox15, Gata3, Mex3b
regulation of mononuclear cell proliferation	19 of 404 genes, 4.7%	220 of 24524 genes, 0.9%	1.25e-05	Aif1, Slamf1, Pdcd1lg2, Cd244, Tlr9, Gpr183, Cd80, Ido1, Ptpn22, Nck2, D930015E06Rik, Cd86, Il2, Prkcq, Il2ra, Cd209a, Prnp, Clec2i, Btla
positive regulation of T cell activation	17 of 404 genes, 4.2%	174 of 24524 genes, 0.7%	1.27e-05	Aif1, Slamf1, Pdcd1lg2, Cd244, Cd80, Icos, Cd83, Ptpn22, Nck2, Tespa1, Cd86, Il2, Prkcq, Il2ra, Myb, Dpp4, Gata3
regulation of lymphocyte activation	30 of 404 genes, 7.4%	529 of 24524 genes, 2.2%	1.27e-05	Aif1, Slamf1, Pdcd1lg2, Zeb1, Cd244, Tlr9, Gpr183, Cd80, Ido1, Icos, Cd83, Ptpn22, Nck2, Tespa1, D930015E06Rik, Cd86, Il2, Zfp36l1, Prkcq, Loxl3, Il2ra, Flt3, Myb, Cd209a, Prnp, Dpp4, Gata3, Clec2i, Btla, H2-Oa
cell adhesion	49 of 404 genes, 12.1%	1207 of 24524 genes, 4.9%	1.5e-05	Aif1, Slamf1, Tiam1, Pdcd1lg2, Cd244, Cdh17, Cd80, Ido1, Ptpn22, Cd200, Tespa1, Plxnc1, Kdr, Cd86, Il2, Zfp36l1, Prkcq, Loxl3, Swap70, Prnp, Alox15, Emp2, Ptger4, Amica1, Cldn1, Adam23, Dscam, Itgae, Ctnnal1, Icos, Cd83, Nck2, Mfge8, Spint2, Gcnt1, D930015E06Rik, Mbp, Igsf9, Cd34, Epcam, Il2ra, Myb, Dpp4, Trpv4, Net1, Cytip, Gata3, Mex3b, Btla
lymphocyte proliferation	22 of 404 genes, 5.4%	304 of 24524 genes, 1.2%	2.05e-05	Aif1, Slamf1, Pdcd1lg2, Fyn, Cd244, Tlr9, Gpr183, Cd80, Ido1, Ptpn22, Nck2, D930015E06Rik, Cd86, Il2, Prkcq, Flt3, Il2ra, Cd209a, Prnp, Zbtb32, Clec2i, Btla
biological adhesion	49 of 404 genes, 12.1%	1219 of 24524 genes, 5.0%	2.06e-05	Aif1, Slamf1, Tiam1, Pdcd1lg2, Cd244, Cdh17, Cd80, Ido1, Ptpn22, Cd200, Tespa1, Plxnc1, Kdr, Cd86, Il2, Zfp36l1, Prkcq, Loxl3, Swap70, Prnp, Alox15, Emp2, Ptger4, Amica1, Cldn1, Adam23, Dscam, Itgae, Ctnnal1, Icos, Cd83, Nck2, Mfge8, Spint2, Gcnt1, D930015E06Rik, Mbp, Igsf9, Cd34, Epcam, Il2ra, Myb, Dpp4, Trpv4, Net1, Cytip, Gata3, Mex3b, Btla
regulation of leukocyte proliferation	19 of 404 genes, 4.7%	228 of 24524 genes, 0.9%	2.24e-05	Aif1, Slamf1, Pdcd1lg2, Cd244, Tlr9, Gpr183, Cd80, Ido1, Ptpn22, Nck2, D930015E06Rik, Cd86, Il2, Prkcq, Il2ra, Cd209a, Prnp, Clec2i, Btla
mononuclear cell proliferation	22 of 404 genes, 5.4%	306 of 24524 genes, 1.2%	2.32e-05	Aif1, Slamf1, Pdcd1lg2, Fyn, Cd244, Tlr9, Gpr183, Cd80, Ido1, Ptpn22, Nck2, D930015E06Rik, Cd86, Il2, Prkcq, Flt3, Il2ra, Cd209a, Prnp, Zbtb32, Clec2i, Btla
developmental process	149 of 404 genes, 36.9%	5974 of 24524 genes, 24.4%	2.68e-05	Ust, Slamf1, B3gnt5, Dnase1l3, Lpin1, Prkcb, Aff3, Ehf, Relb, Lrrk1, Tespa1, Apobec3, Rassf2, Zfp217, Nfatc1, Emp2, Cldn1, Cdc42ep3, Atrx, Epb41l3, Grap2, Bbs9, Dscam, Efna2, Atr, Strip2, Ndrg2, Mkl1, Nck2, Sema6d, Il2ra, Gpr55, Myb, Spic, Net1, Zbtb32, Heatr9, Rogdi, St14, Zeb1, Vash1, P2rx5, Eid1, Gpr183, Ptpn22, Pdcd4, Myo9a, Yes1, Poglut1, Tmem176b, Plxnc1, Kdr, Gpr4, Adcy6, Dkkl1, Nav1, Runx…
positive regulation of cellular process	132 of 404 genes, 32.7%	5089 of 24524 genes, 20.8%	2.89e-05	Slamf1, Lpin1, Prkcb, Ehf, Fam129a, Relb, Lrrk1, Tespa1, Rassf2, Stk39, Nfatc1, Emp2, Stk17b, P2ry10, Cldn1, Cdc42ep3, Atrx, Dscam, Atr, Sesn2, Rras2, Mkl1, Nck2, Sema6d, Il2ra, Gpr55, Myb, Spic, Hmgn3, Net1, Rogdi, Zeb1, Gpr183, Gsto1, Ptpn22, Pdcd4, Yes1, Poglut1, Plxnc1, Kdr, Ccl1, Gpr4, Dkkl1, Runx3, Mylk, Casr, Fabp1, Icos, Mfge8, Ncoa7, Epcam, Flt3, Nox1, Fndc5, Fam60a, Zbtb46, Ffar4, Aif1,…
positive regulation of leukocyte cell-cell adhesion	17 of 404 genes, 4.2%	184 of 24524 genes, 0.8%	2.95e-05	Aif1, Slamf1, Pdcd1lg2, Cd244, Cd80, Icos, Cd83, Ptpn22, Nck2, Tespa1, Cd86, Il2, Prkcq, Il2ra, Myb, Dpp4, Gata3
negative regulation of immune system process	26 of 404 genes, 6.4%	427 of 24524 genes, 1.7%	3.3e-05	Slamf1, Pdcd1lg2, Tlr9, Ido1, H2-Ob, Ptpn22, Cd200, Tmem176b, D930015E06Rik, Cd86, Il2, Zfp36l1, Loxl3, Flt3, Gpr55, Gpr68, Il2ra, F2rl1, Prnp, Alox15, Tmem176a, Ptger4, Clec2i, Zbtb46, Btla, H2-Oa
immune response	55 of 404 genes, 13.6%	1484 of 24524 genes, 6.1%	3.86e-05	Slamf1, Ciita, Dnase1l3, Pram1, Cd8b1, Prkcb, Cd244, Tlr9, Gpr183, Relb, Cdh17, Ido1, Ptpn22, Cd200, Tespa1, Sema7a, Klrk1, Yes1, Apobec3, Serinc5, Cd86, Il2, Ccl1, Prkcq, Rab27a, Loxl3, Cd70, Kynu, H2-DMb1, F2rl1, Swap70, Prnp, Alox15, Emp2, Tnfrsf11a, Ptger4, Grap, Clec2i, Birc2, Cxcr5, Grap2, Fyn, Cd7, Cd83, Nedd4, Gpr33, Cacnb3, Rnase6, Il2ra, Myb, Dpp4, Map3k14, Gata3, Tnfrsf11b, Btla
intracellular signal transduction	75 of 404 genes, 18.6%	2374 of 24524 genes, 9.7%	6.7e-05	Aif1, Slamf1, Prkcb, Arhgap26, Relb, Lrrk1, Gatsl2, Zfp36l1, Rassf2, Ppp1r1a, Stk39, Polb, Nfatc1, Elmo1, Prnp, Arhgef40, Tnfrsf11a, Ptger4, Slc7a3, Stk17b, P2ry10, Cdc42ep3, Sh3bp4, Atrx, Birc2, Mknk2, Map3k1, Akt1s1, Atr, Sesn2, Rras2, Ctnnal1, Sesn3, Ndrg2, Nck2, Socs2, Mbp, Gpr55, Htr7, Trpv4, Rhof, Net1, Depdc7, Inpp5f, Tiam1, Tlr9, Gpr183, Ar, Gsto1, Gpr65, Ptpn22, Myo9a, Pdcd4, Sema7a, Kdr…
regulation of leukocyte differentiation	20 of 404 genes, 5.0%	277 of 24524 genes, 1.1%	0.0001	Zeb1, Tlr9, Cd83, Tespa1, Tmem176b, D930015E06Rik, Il2, Zfp36l1, Rassf2, Loxl3, Flt3, Gpr55, Gpr68, Il2ra, Myb, Gata3, Tmem176a, Clec2i, Zbtb46, H2-Oa
myeloid leukocyte differentiation	17 of 404 genes, 4.2%	203 of 24524 genes, 0.8%	0.00012	Sh3pxd2a, Gpr183, Efna2, Relb, Lrrk1, Cbfa2t3, Zfp36l1, Rassf2, Gpr55, Gpr68, F2rl1, Nfatc1, Gata3, Tnfrsf11a, Clec2i, Tspan2, Zbtb46
positive regulation of cell adhesion	23 of 404 genes, 5.7%	374 of 24524 genes, 1.5%	0.00019	Aif1, Slamf1, Pdcd1lg2, Cd244, Cd80, Icos, Cd83, Ptpn22, Nck2, Tespa1, Cd86, Kdr, Il2, Prkcq, Il2ra, Myb, Dpp4, Alox15, Net1, Emp2, Ptger4, Gata3, Mex3b
positive regulation of biological process	139 of 404 genes, 34.4%	5670 of 24524 genes, 23.1%	0.00035	Slamf1, Lpin1, Prkcb, Ehf, Fam129a, Relb, Lrrk1, Tespa1, Rassf2, Stk39, Nfatc1, Emp2, Stk17b, P2ry10, Cldn1, Cdc42ep3, Atrx, Dscam, Atr, Sesn2, Rras2, Mkl1, Nck2, Sema6d, Cacnb3, Il2ra, Gpr55, Myb, Spic, Hmgn3, Net1, Rogdi, Zeb1, Vash1, Gpr183, Gsto1, Ptpn22, Pdcd4, Yes1, Poglut1, Plxnc1, Kdr, Ccl1, Gpr4, Dkkl1, Runx3, Mylk, Casr, Fabp1, Icos, Mfge8, Plat, Ncoa7, Epcam, Flt3, Nox1, Fndc5, Fam60a,…
phosphate-containing compound metabolic process	83 of 404 genes, 20.5%	2857 of 24524 genes, 11.6%	0.00041	Aif1, Slamf1, Prkcb, Ckb, Cd244, Stat4, Fam129a, Lrrk1, Haao, Zfp36l1, Rassf2, Dusp2, Ppp1r1a, Gtpbp1, Stk39, Prnp, Emp2, Tnfrsf11a, Ptger4, Grap, Stk17b, Ptpn3, Grap2, Mknk2, Map3k1, Akt1s1, Dscam, Atr, Sesn2, Ndrg2, Nck2, Socs2, Mbp, Pmvk, Pfkfb3, Gpr55, Gfpt1, Trpv4, Etnk2, Ciita, Inpp5f, Tiam1, Tlr9, Gpr183, Ar, Cd80, Ptpn22, Sema7a, Yes1, Serinc5, Kdr, Ccl1, Il2, Kmo, Prkcq, Ccnd1, Kynu, Adc…
phosphorus metabolic process	84 of 404 genes, 20.8%	2919 of 24524 genes, 11.9%	0.00051	Aif1, Slamf1, Prkcb, Ckb, Cd244, Stat4, Fam129a, Lrrk1, Haao, Zfp36l1, Rassf2, Dusp2, Ppp1r1a, Gtpbp1, Stk39, Prnp, Emp2, Tnfrsf11a, Ptger4, Grap, Stk17b, Ptpn3, Grap2, Mknk2, Map3k1, Akt1s1, Dscam, Atr, Sesn2, Ndrg2, Nck2, Socs2, Mbp, Pmvk, Pfkfb3, Gpr55, Gfpt1, Trpv4, Etnk2, Ciita, Inpp5f, Tiam1, Tlr9, Gpr183, Ar, Cd80, Ptpn22, Sema7a, Yes1, Serinc5, Kdr, Ccl1, Il2, Kmo, Prkcq, Ccnd1, Kynu, Adc…
phosphorylation	66 of 404 genes, 16.3%	2093 of 24524 genes, 8.5%	0.00057	Aif1, Slamf1, Prkcb, Ckb, Stat4, Fam129a, Lrrk1, Zfp36l1, Rassf2, Ppp1r1a, Stk39, Prnp, Emp2, Tnfrsf11a, Ptger4, Grap, Stk17b, Grap2, Mknk2, Map3k1, Akt1s1, Dscam, Atr, Sesn2, Ndrg2, Nck2, Socs2, Mbp, Pmvk, Gpr55, Trpv4, Etnk2, Ciita, Inpp5f, Tiam1, Gpr183, Tlr9, Ar, Cd80, Ptpn22, Sema7a, Yes1, Kdr, Ccl1, Il2, Prkcq, Ccnd1, F2rl1, Alox15, Runx3, Adrbk2, Mylk, Casr, Hacd3, Fyn, Dgkg, Pkib, Wnk1, C…
system development	116 of 404 genes, 28.7%	4513 of 24524 genes, 18.4%	0.00058	Ust, Slamf1, B3gnt5, Prkcb, Upf2, Relb, Lrrk1, Ido1, Tespa1, Apobec3, Tpbg, Zfp36l1, Rassf2, Polb, Nfatc1, Emp2, Tnfrsf11a, Tmem176a, Ptger4, Mtss1, Clec2i, Cldn1, Atrx, Birc2, Epb41l3, Cxcr5, Sh3pxd2a, Mknk2, Map3k1, Slc5a3, Dscam, Mfsd2a, Efna2, Ndrg2, Mkl1, Socs2, D930015E06Rik, Sema6d, Mbp, Rabgap1l, Cd34, Kdm2b, Il2ra, Gpr68, Gpr55, Myb, Htr7, Trpv4, Bbx, Zbtb32, Tnfrsf11b, Tmem65, Heatr9, E…
T cell differentiation	18 of 404 genes, 4.5%	256 of 24524 genes, 1.0%	0.00072	Zeb1, Dll4, Gpr183, Relb, Cd83, Ptpn22, Bcl11a, Tespa1, D930015E06Rik, Il2, Zfp36l1, Loxl3, Flt3, Il2ra, Myb, Gata3, Ptger4, H2-Oa
positive regulation of immune system process	38 of 404 genes, 9.4%	939 of 24524 genes, 3.8%	0.00093	Aif1, Slamf1, Prkcb, Pdcd1lg2, Cd244, Tlr9, Gpr183, Cd80, Ido1, Ptpn22, Tespa1, Sema7a, Klrk1, Cd86, Il2, Ccl1, Zfp36l1, Scin, Prkcq, F2rl1, Swap70, Prnp, Ptger4, Clec2i, Birc2, Fyn, Icos, Cd83, Nck2, Gpr33, Cacnb3, Gpr68, Il2ra, Myb, Dpp4, Trpv4, Gata3, Zbtb46
positive regulation of lymphocyte proliferation	13 of 404 genes, 3.2%	135 of 24524 genes, 0.6%	0.00097	Cd86, Aif1, Slamf1, Il2, Prkcq, Pdcd1lg2, Il2ra, Cd244, Tlr9, Gpr183, Cd80, Ptpn22, Nck2
homeostatic process	56 of 404 genes, 13.9%	1683 of 24524 genes, 6.9%	0.00102	Slc9a7, Tiam1, Prkcb, Ckb, Tlr9, Gpr183, Asgr2, Lrrk1, Gsto1, Gpr65, Haao, Kdr, Il2, Gpr4, Ccl1, Zfp36l1, Rassf2, Prkcq, Adcy6, F2rl1, Stk39, Polb, Swap70, Prnp, Tnfrsf11a, Ptger4, Mtss1, P2ry10, Cldn1, Ptpn3, Atrx, Casr, Hacd3, Fyn, Atr, Sesn2, Cd7, Slc4a4, Pkib, Sesn3, Gpr33, Letm2, Cacnb3, Cd34, Flt3, Gpr55, Gpr68, Il2ra, Nox1, Myb, Gpr157, Gpcpd1, Hmgn3, Trpv4, Gata3, Tnfrsf11b
interferon-gamma production	12 of 404 genes, 3.0%	114 of 24524 genes, 0.5%	0.00103	Slamf1, Il2, Pdcd1lg2, Flt3, Cd244, Tlr9, F2rl1, Prnp, Runx3, Gata3, Ptpn22, Klrk1
regulation of hemopoiesis	22 of 404 genes, 5.4%	380 of 24524 genes, 1.5%	0.00104	Zeb1, Tlr9, Cd83, Tespa1, Tmem176b, D930015E06Rik, Kdr, Il2, Zfp36l1, Rassf2, Scin, Loxl3, Flt3, Gpr55, Gpr68, Il2ra, Myb, Tmem176a, Gata3, Clec2i, Zbtb46, H2-Oa
lymphocyte differentiation	22 of 404 genes, 5.4%	381 of 24524 genes, 1.6%	0.00109	Slamf1, Zeb1, Dll4, Tlr9, Gpr183, Relb, Cdh17, Cd83, Ptpn22, Bcl11a, Tespa1, D930015E06Rik, Il2, Zfp36l1, Loxl3, Flt3, Il2ra, Myb, Nfatc1, Gata3, Ptger4, H2-Oa
positive regulation of mononuclear cell proliferation	13 of 404 genes, 3.2%	137 of 24524 genes, 0.6%	0.00115	Cd86, Aif1, Slamf1, Il2, Prkcq, Pdcd1lg2, Il2ra, Cd244, Tlr9, Gpr183, Cd80, Ptpn22, Nck2
regulation of response to stimulus	94 of 404 genes, 23.3%	3464 of 24524 genes, 14.1%	0.00119	Aif1, Slamf1, Dnase1l3, Pram1, Prkcb, Arhgap26, Lrrk1, Ido1, Cd200, Tespa1, Apobec3, Gatsl2, Rassf2, Stk39, Nfatc1, Prnp, Arhgef40, Emp2, Tnfrsf11a, Ptger4, Slc7a3, Clec2i, P2ry10, Sh3bp4, Birc2, Map3k1, Akt1s1, Dscam, Afap1l2, Zfp366, Atr, Sesn2, Sesn3, Ndrg2, Mkl1, Nck2, Socs2, Gpr33, D930015E06Rik, Cacnb3, Cd34, Il2ra, Gpr68, Gpr55, Myb, Hmgn3, Dpp4, Trpv4, Net1, Inpp5f, Tiam1, Zeb1, Vash1, Dl…
regulation of cell proliferation	54 of 404 genes, 13.4%	1607 of 24524 genes, 6.6%	0.00124	Rogdi, Aif1, Slamf1, Tiam1, Pdcd1lg2, Zeb1, Vash1, Dll4, Cd244, Tlr9, Gpr183, Cd80, Ar, Ido1, Ptpn22, Pdcd4, Yes1, Kdr, Cd86, Il2, Zfp36l1, Scin, Prkcq, Ccnd1, Nfatc1, Prnp, Emp2, Tnfrsf11a, Runx3, Ptger4, Mtss1, Grap, Clec2i, Amica1, Sh3bp4, Casr, Grap2, Fyn, Ndrg2, Nck2, Spint2, Cbfa2t3, D930015E06Rik, Epcam, Flt3, Il2ra, Kdm2b, Cd209a, Nox1, Dpp4, Gata3, Fam60a, Tnfrsf11b, Btla
actin filament organization	21 of 404 genes, 5.2%	354 of 24524 genes, 1.4%	0.00128	Aif1, Map3k1, Enah, Akap2, Nck2, Gpr65, Scin, Prkcq, F2rl1, Swap70, Alox15, Trpv4, Rhof, Emp2, Fscn1, Ptger4, Clec2i, Mtss1, Cdc42ep3, Fchsd2, Nckap1
positive regulation of T cell proliferation	11 of 404 genes, 2.7%	96 of 24524 genes, 0.4%	0.00134	Cd86, Aif1, Slamf1, Il2, Prkcq, Pdcd1lg2, Il2ra, Cd244, Cd80, Ptpn22, Nck2
alpha-beta T cell activation	13 of 404 genes, 3.2%	140 of 24524 genes, 0.6%	0.00148	Il2, Prkcq, Loxl3, Cd244, Myb, Gpr183, Relb, Cd80, Ptger4, Cd83, Gata3, Ptpn22, Btla
activated T cell proliferation	8 of 404 genes, 2.0%	45 of 24524 genes, 0.2%	0.00161	Cd86, Slamf1, Il2, Pdcd1lg2, Il2ra, Fyn, Prnp, Ido1
positive regulation of leukocyte proliferation	13 of 404 genes, 3.2%	143 of 24524 genes, 0.6%	0.00188	Cd86, Aif1, Slamf1, Il2, Prkcq, Pdcd1lg2, Il2ra, Cd244, Tlr9, Gpr183, Cd80, Ptpn22, Nck2
anatomical structure development	134 of 404 genes, 33.2%	5562 of 24524 genes, 22.7%	0.0019	Ust, Slamf1, B3gnt5, Dnase1l3, Prkcb, Aff3, Ehf, Relb, Lrrk1, Tespa1, Apobec3, Rassf2, Zfp217, Nfatc1, Emp2, Cldn1, Cdc42ep3, Atrx, Epb41l3, Dscam, Atr, Efna2, Strip2, Ndrg2, Mkl1, Nck2, Sema6d, Il2ra, Gpr55, Myb, Spic, Net1, Zbtb32, Heatr9, Rogdi, St14, Zeb1, Vash1, P2rx5, Gpr183, Ptpn22, Pdcd4, Myo9a, Poglut1, Tmem176b, Plxnc1, Kdr, Gpr4, Adcy6, Nav1, Runx3, Mylk, Casr, Enah, Icos, Mfge8, Gcnt1…
negative regulation of cell-cell adhesion	14 of 404 genes, 3.5%	167 of 24524 genes, 0.7%	0.00191	Mbp, Il2, Pdcd1lg2, Loxl3, Il2ra, Epcam, Swap70, Prnp, Trpv4, Ido1, Ptpn22, Spint2, Btla, D930015E06Rik
animal organ development	90 of 404 genes, 22.3%	3307 of 24524 genes, 13.5%	0.002	Slamf1, Upf2, Relb, Lrrk1, Tespa1, Apobec3, Zfp36l1, Rassf2, Polb, Nfatc1, Tnfrsf11a, Tmem176a, Ptger4, Mtss1, Clec2i, Cldn1, Atrx, Birc2, Cxcr5, Sh3pxd2a, Mknk2, Map3k1, Dscam, Mfsd2a, Efna2, Ndrg2, Mkl1, Socs2, D930015E06Rik, Sema6d, Rabgap1l, Cd34, Kdm2b, Il2ra, Gpr68, Gpr55, Myb, Trpv4, Bbx, Zbtb32, Tnfrsf11b, Tmem65, Heatr9, Etnk2, Rogdi, St14, Tiam1, Zeb1, Vash1, Dll4, Tlr9, Gpr183, Ar, Cdh…
interferon-gamma secretion	6 of 404 genes, 1.5%	21 of 24524 genes, 0.1%	0.00213	Slamf1, Gata3, Ptpn22, Flt3, Cd244, F2rl1
protein phosphorylation	57 of 404 genes, 14.1%	1773 of 24524 genes, 7.2%	0.00239	Aif1, Slamf1, Inpp5f, Tiam1, Prkcb, Tlr9, Stat4, Gpr183, Fam129a, Cd80, Ar, Lrrk1, Ptpn22, Sema7a, Yes1, Kdr, Il2, Ccl1, Zfp36l1, Rassf2, Prkcq, Ccnd1, Ppp1r1a, F2rl1, Stk39, Prnp, Alox15, Emp2, Tnfrsf11a, Runx3, Ptger4, Grap, Adrbk2, Stk17b, Mylk, Casr, Grap2, Hacd3, Map3k1, Mknk2, Akt1s1, Fyn, Atr, Sesn2, Pkib, Wnk1, Ndrg2, Nck2, Socs2, Mbp, Flt3, Gpr55, Nox1, Tex14, Trpv4, Map3k14, Ffar4
cellular developmental process	107 of 404 genes, 26.5%	4178 of 24524 genes, 17.0%	0.00253	Ust, Slamf1, Dnase1l3, Lpin1, Ehf, Relb, Lrrk1, Tespa1, Catsperg2, Apobec3, Zfp36l1, Rassf2, Zfp217, Nfatc1, Emp2, Tnfrsf11a, Tmem176a, Ptger4, Mtss1, Grap, Clec2i, Cldn1, Cdc42ep3, Atrx, Epb41l3, Grap2, Sh3pxd2a, Map3k1, Bbs9, Dscam, Mfsd2a, Atr, Efna2, Strip2, Ndrg2, Mkl1, Socs2, Marveld2, D930015E06Rik, Sema6d, Rabgap1l, Cd34, Il2ra, Gpr68, Gpr55, Myb, Spic, Htr7, Trpv4, Net1, Heatr9, Rogdi, S…
biological regulation	244 of 404 genes, 60.4%	11943 of 24524 genes, 48.7%	0.00321	Ust, Zfp770, Slamf1, Dnase1l3, Lpin1, Prkcb, Ckb, Aff3, Stfa2, Ehf, Tmem123, Fam129a, Relb, Lrrk1, Cd200, Tespa1, Haao, Apobec3, Gatsl2, Zbtb10, Rassf2, Cd70, Zfp217, Ppp1r1a, Slc33a1, Stk39, Nfatc1, Arhgef40, Hsd11b2, Emp2, Adap1, Stk17b, P2ry10, Cldn1, Cdc42ep3, Ptpn3, Zfp760, Atrx, Epb41l3, Grap2, Gpr82, Dscam, Klf8, Zfp366, Efna2, Atr, Sesn2, Rras2, Strip2, Sesn3, Ndrg2, Mkl1, Nck2, Sema6d, D…
negative regulation of cytokine production	16 of 404 genes, 4.0%	230 of 24524 genes, 0.9%	0.00383	Slamf1, Pdcd1lg2, Tlr9, Relb, Ido1, Cd83, Ndrg2, Ptpn22, Pdcd4, Cd34, Flt3, F2rl1, Prnp, Gata3, Ptger4, Ffar4
multicellular organism development	124 of 404 genes, 30.7%	5101 of 24524 genes, 20.8%	0.00392	Ust, Slamf1, B3gnt5, Prkcb, Aff3, Upf2, Relb, Lrrk1, Ido1, Tespa1, Catsperg2, Apobec3, Tpbg, Zfp36l1, Rassf2, Dusp2, Zfp217, Polb, Nfatc1, Emp2, Tnfrsf11a, Tmem176a, Ptger4, Mtss1, Clec2i, Cldn1, Atrx, Epb41l3, Birc2, Cxcr5, Sh3pxd2a, Mknk2, Map3k1, Slc5a3, Dscam, Mfsd2a, Atr, Efna2, Ndrg2, Mkl1, Socs2, D930015E06Rik, Sema6d, Mbp, Rabgap1l, Cd34, Kdm2b, Il2ra, Gpr68, Gpr55, Myb, Spic, Htr7, Trpv4…
cell differentiation	102 of 404 genes, 25.2%	3971 of 24524 genes, 16.2%	0.0044	Ust, Slamf1, Dnase1l3, Lpin1, Ehf, Relb, Lrrk1, Tespa1, Catsperg2, Apobec3, Zfp36l1, Rassf2, Nfatc1, Emp2, Tnfrsf11a, Tmem176a, Ptger4, Mtss1, Grap, Clec2i, Cldn1, Atrx, Epb41l3, Grap2, Sh3pxd2a, Map3k1, Bbs9, Dscam, Mfsd2a, Efna2, Ndrg2, Mkl1, Socs2, Marveld2, D930015E06Rik, Sema6d, Rabgap1l, Cd34, Il2ra, Gpr68, Gpr55, Myb, Spic, Htr7, Trpv4, Net1, Heatr9, Rogdi, St14, Inpp5f, Tiam1, Zeb1, Dll4,…
cell proliferation	60 of 404 genes, 14.9%	1952 of 24524 genes, 8.0%	0.00512	Rogdi, Aif1, Slamf1, Tiam1, Pdcd1lg2, Zeb1, Vash1, Dll4, Cd244, Tlr9, Stat4, Gpr183, Ehf, Cd80, Ar, Ido1, Ptpn22, Pdcd4, Yes1, Kdr, Cd86, Il2, Zfp36l1, Scin, Prkcq, Ccnd1, Cd70, F2rl1, Nfatc1, Prnp, Emp2, Tnfrsf11a, Runx3, Ptger4, Mtss1, Grap, Clec2i, Amica1, Sh3bp4, Casr, Grap2, Fyn, Ndrg2, Nck2, Spint2, Cbfa2t3, D930015E06Rik, Cd34, Epcam, Flt3, Il2ra, Kdm2b, Nox1, Cd209a, Dpp4, Gata3, Zbtb32, …
regulation of cellular process	223 of 404 genes, 55.2%	10730 of 24524 genes, 43.8%	0.00524	Ust, Zfp770, Slamf1, Lpin1, Prkcb, Aff3, Stfa2, Ehf, Fam129a, Relb, Lrrk1, Cd200, Tespa1, Apobec3, Gatsl2, Zbtb10, Rassf2, Cd70, Zfp217, Ppp1r1a, Slc33a1, Stk39, Nfatc1, Arhgef40, Emp2, Stk17b, P2ry10, Cldn1, Cdc42ep3, Ptpn3, Zfp760, Atrx, Epb41l3, Grap2, Gpr82, Dscam, Klf8, Zfp366, Efna2, Atr, Sesn2, Rras2, Strip2, Sesn3, Ndrg2, Mkl1, Nck2, Sema6d, Cacnb3, Il2ra, Gpr55, Myb, Gfpt1, Cd209a, Spic,…
regulation of activated T cell proliferation	7 of 404 genes, 1.7%	37 of 24524 genes, 0.2%	0.00528	Prnp, Cd86, Slamf1, Il2, Ido1, Pdcd1lg2, Il2ra
regulation of alpha-beta T cell activation	10 of 404 genes, 2.5%	89 of 24524 genes, 0.4%	0.00529	Il2, Prkcq, Loxl3, Cd244, Myb, Cd80, Cd83, Gata3, Ptpn22, Btla
locomotion	53 of 404 genes, 13.1%	1647 of 24524 genes, 6.7%	0.00586	Aif1, Slamf1, St14, Inpp5f, Tiam1, Vash1, Dll4, Gpr183, Ptpn22, Sema7a, Yes1, Kdr, Ccl1, Prkcq, F2rl1, Elmo1, Swap70, Nav1, Emp2, Runx3, Ptger4, Fscn1, Grap, Amica1, Mylk, Casr, Cxcr5, Grap2, Map3k1, Spns3, Dscam, Enah, Fyn, Efna2, Rras2, Strip2, Mkl1, Nck2, Spint2, Gcnt1, Gpr33, Sema6d, Plat, Cd34, Epcam, Nox1, Dpp4, Trpv4, Net1, Nr4a2, Gata3, Fam60a, Nckap1
positive regulation of leukocyte activation	22 of 404 genes, 5.4%	423 of 24524 genes, 1.7%	0.00616	Aif1, Slamf1, Pdcd1lg2, Cd244, Tlr9, Gpr183, Cd80, Icos, Cd83, Ptpn22, Nck2, Tespa1, Klrk1, Cd86, Il2, Prkcq, Il2ra, F2rl1, Myb, Dpp4, Gata3, Clec2i
negative regulation of leukocyte differentiation	10 of 404 genes, 2.5%	91 of 24524 genes, 0.4%	0.00649	Il2, Loxl3, Gpr68, Gpr55, Flt3, Tmem176a, Clec2i, Zbtb46, D930015E06Rik, Tmem176b
actin cytoskeleton organization	27 of 404 genes, 6.7%	601 of 24524 genes, 2.5%	0.00734	Epb41l3, Aif1, Map3k1, Lpin1, Enah, Akap2, Arhgap26, Mkl1, Nck2, Gpr65, Scin, Prkcq, F2rl1, Elmo1, Swap70, Alox15, Trpv4, Rhof, Plek2, Emp2, Ptger4, Fscn1, Mtss1, Clec2i, Cdc42ep3, Nckap1, Fchsd2
regulation of response to external stimulus	29 of 404 genes, 7.2%	677 of 24524 genes, 2.8%	0.008	Casr, Aif1, Slamf1, Inpp5f, Dnase1l3, Tiam1, Dscam, P2rx5, Tlr9, Gpr183, Ido1, Ptpn22, Sema7a, Pdcd4, Apobec3, Kdr, Ccl1, Il2, Prkcq, Cd34, Il2ra, F2rl1, Stk39, Swap70, Trpv4, Tnfrsf11a, Ptger4, Gata3, Ffar4
